# Supplementary material for: Di-μ-chromato-κ4 O:O′-bis­[bis­(phenan­throline-κ2 N,N′)cadmium(II)] dihydrate
Source: Acta Crystallogr Sect E Struct Rep Online. 2009 Mar 14;65(Pt 4):m392–3. doi: 10.1107/S160053680900823X (PMC2968914; doi:10.1107/S160053680900823X)
Supplement: Supplementary file 1 [file e-65-0m392-sup1.cif]

##############################################################################
###                                                                        ###
###        Electronic paper (Acta Crystallographica Section E)             ###
###                                                                        ###
##############################################################################
#                                                                            #
# This CIF contains the data in a paper accepted for publication in Acta     #
# Crystallographica Section E. It conforms to the requirements of Notes      #
# for Authors for Section E, and has been peer reviewed under the auspices   #
# of the IUCr Commission on Journals.                                        #
#                                                                            #
# Full details of the Crystallographic Information File format               #
# are given in the paper "The Crystallographic Information File (CIF):       #
# a New Standard Archive File for Crystallography" by S. R. Hall, F. H.      #
# Allen and I. D. Brown [Acta Cryst. (1991), A47, 655-685].                  #
#                                                                            #
# The current version of the core CIF dictionary is obtainable from          #
# ftp://ftp.iucr.org/pub/cif_core.dic. The current version number is 2.4.    #
#                                                                            #
# Software is freely available for graphical display of the structure(s) in  #
# this CIF.  For information consult the CIF home page http://www.iucr.org/  #
# cif/home.html                                                              #
#                                                                            #
# This file may be used for bona fide research purposes within the           #
# scientific community so long as proper attribution is given to the journal # 
# article from which it was obtained.                                        #
#                                                                            #
##############################################################################
                                             
data_global
_audit_creation_method     SHELXL-97
_journal_date_recd_electronic     2009-02-12
_journal_date_accepted     2009-03-06
_journal_name_full     'Acta Crystallographica, Section E'
_journal_year     2009
_journal_volume     65
_journal_issue      4
_journal_page_first     m392
_journal_page_last     m393
_journal_paper_category     QM
_journal_coeditor_code     SI2157
_publ_contact_author_name     'Fang-Fang Jian'
_publ_contact_author_address
;
Microscale Science Institute
Weifang University
Weifang 261061
People's Republic of China
;
_publ_contact_author_email     ffj2003@163169.net
_publ_contact_author_fax     '86-536-8785802'
_publ_contact_author_phone     '86-536-8785802'
_publ_section_title
;\
Di-\m-chromato-\k^4^<i>O</i>:<i>O</i>'-bis[bis(phenanthroline-\k^2^<i>N</i>,\
<i>N</i>')cadmium(II)] dihydrate
;
loop_
    _publ_author_name
    _publ_author_footnote
    _publ_author_address
    'Hai-Xing Liu' .
;
Microscale Science Institute,
Weifang University,
Weifang 261061,
People's Republic of China
;
    'Fang-Fang Jian' .
;
Microscale Science Institute,
Weifang University,
Weifang 261061,
People's Republic of China
;
    'Jing Wang' .
;
New Materials and Function Coordination Chemistry Laboratory
Qingdao University of Science and Technology,
Qingdao 266042,
People's Republic of China
;
data_I
_audit_creation_method     SHELXL-97
_chemical_name_systematic
;
Di-\m-chromato-\k^4^<i>O</i>:<i>O</i>'-bis[bis(phenanthroline-
\k^2^<i>N</i>,<i>N</i>')cadmium(II)] dihydrate
;
_chemical_name_common     ?
_chemical_formula_moiety     'C48 H32 Cd2 Cr2 N8 O8, 2(H2 O)'
_chemical_formula_sum     'C48 H36 Cd2 Cr2 N8 O10'
_chemical_formula_iupac     '[Cd2 Cr2 O8 (C12 H8 N2)4], 2H2 O'
_chemical_formula_weight     1213.65
_chemical_melting_point     ?
_symmetry_cell_setting     Monoclinic
_symmetry_space_group_name_H-M     'P 21/n'
loop_
    _symmetry_equiv_pos_as_xyz
    'x, y, z'
    '-x+1/2, y+1/2, -z+1/2'
    '-x, -y, -z'
    'x-1/2, -y-1/2, z-1/2'
_cell_length_a     11.2303(13)
_cell_length_b     13.6892(16)
_cell_length_c     14.5352(19)
_cell_angle_alpha     90.00
_cell_angle_beta     91.9280(10)
_cell_angle_gamma     90.00
_cell_volume     2233.3(5)
_cell_formula_units_Z     2
_cell_measurement_reflns_used     1518
_cell_measurement_theta_min     2.33
_cell_measurement_theta_max     25.032
_cell_measurement_temperature     298(2)
_exptl_crystal_description     prism
_exptl_crystal_colour     yellow
_exptl_crystal_size_max     0.13
_exptl_crystal_size_mid     0.08
_exptl_crystal_size_min     0.05
_exptl_crystal_density_diffrn     1.805
_exptl_crystal_density_meas     ?
_exptl_crystal_density_method     'not measured'
_exptl_crystal_F_000     1208
_exptl_absorpt_coefficient_mu     1.484
_exptl_absorpt_correction_type     multi-scan
_exptl_absorpt_process_details     '(SADABS; Bruker, 1997)'
_exptl_absorpt_correction_T_min     0.8304
_exptl_absorpt_correction_T_max     0.9295
_exptl_special_details
;
;
_diffrn_ambient_temperature     298(2)
_diffrn_radiation_type     MoK\a
_diffrn_radiation_wavelength     0.71073
_diffrn_radiation_source     'fine-focus sealed tube'
_diffrn_radiation_monochromator     graphite
_diffrn_measurement_device_type     'Bruker SMART CCD area-detector'
_diffrn_measurement_method     '\f and \w'
_diffrn_detector_area_resol_mean     ?
_diffrn_reflns_number     11590
_diffrn_reflns_av_R_equivalents     0.0964
_diffrn_reflns_av_sigmaI/netI     0.1364
_diffrn_reflns_theta_min     2.04
_diffrn_reflns_theta_max     25.01
_diffrn_reflns_theta_full     25.01
_diffrn_measured_fraction_theta_max     0.997
_diffrn_measured_fraction_theta_full     0.997
_diffrn_reflns_limit_h_min     -13
_diffrn_reflns_limit_h_max     9
_diffrn_reflns_limit_k_min     -16
_diffrn_reflns_limit_k_max     14
_diffrn_reflns_limit_l_min     -17
_diffrn_reflns_limit_l_max     17
_diffrn_standards_number     ?
_diffrn_standards_interval_count     ?
_diffrn_standards_interval_time     ?
_diffrn_standards_decay_%     ?
_refine_special_details
;
Refinement of <i>F</i>^2^ against ALL reflections. The weighted <i>R</i>-factor
<i>wR</i> and goodness of fit <i>S</i> are based on <i>F</i>^2^, conventional
<i>R</i>-factors <i>R</i> are based on <i>F</i>, with <i>F</i> set to zero for
negative <i>F</i>^2^. The threshold expression of <i>F</i>^2^ >
\s(<i>F</i>^2^) is used only for calculating <i>R</i>-factors(gt) <i>etc</i>.
and is not relevant to the choice of reflections for refinement.
<i>R</i>-factors based on <i>F</i>^2^ are statistically about twice as large
as those based on <i>F</i>, and <i>R</i>- factors based on ALL data will be
even larger.
;
_reflns_number_total     3922
_reflns_number_gt     2145
_reflns_threshold_expression     I>2\s(I)
_refine_ls_structure_factor_coef     Fsqd
_refine_ls_matrix_type     full
_refine_ls_R_factor_all     0.1066
_refine_ls_R_factor_gt     0.0447
_refine_ls_wR_factor_gt     0.0559
_refine_ls_wR_factor_ref     0.0652
_refine_ls_goodness_of_fit_ref     0.862
_refine_ls_restrained_S_all     0.862
_refine_ls_number_reflns     3922
_refine_ls_number_parameters     316
_refine_ls_number_restraints     0
_refine_ls_hydrogen_treatment     constr
_refine_ls_weighting_scheme     calc
_refine_ls_weighting_details
                      'w=1/[\s^2^(Fo^2^)+(0.0001P)^2^] where P=(Fo^2^+2Fc^2^)/3'
_atom_sites_solution_hydrogens     geom
_atom_sites_solution_primary     direct
_atom_sites_solution_secondary     difmap
_refine_ls_shift/su_max     0.001
_refine_ls_shift/su_mean     0.000
_refine_diff_density_max     0.497
_refine_diff_density_min     -0.523
_refine_ls_extinction_method     none
_refine_ls_extinction_coef     ?
loop_
    _atom_type_symbol
    _atom_type_description
    _atom_type_scat_dispersion_real
    _atom_type_scat_dispersion_imag
    _atom_type_scat_source
    'C' 'C' 0.0033 0.0016
                         'International Tables Vol C Tables 4.2.6.8 and 6.1.1.4'
    'H' 'H' 0.0000 0.0000
                         'International Tables Vol C Tables 4.2.6.8 and 6.1.1.4'
    'N' 'N' 0.0061 0.0033
                         'International Tables Vol C Tables 4.2.6.8 and 6.1.1.4'
    'O' 'O' 0.0106 0.0060
                         'International Tables Vol C Tables 4.2.6.8 and 6.1.1.4'
    'Cd' 'Cd' -0.8075 1.2024
                         'International Tables Vol C Tables 4.2.6.8 and 6.1.1.4'
    'Cr' 'Cr' 0.3209 0.6236
                         'International Tables Vol C Tables 4.2.6.8 and 6.1.1.4'
_computing_data_collection     'SMART (Bruker, 1997)'
_computing_cell_refinement     'SAINT (Bruker, 1997)'
_computing_data_reduction     'SAINT (Bruker, 1997)'
_computing_structure_solution     'SHELXS97 (Sheldrick, 2008)'
_computing_structure_refinement     'SHELXL97 (Sheldrick, 2008)'
_computing_molecular_graphics     'SHELXTL (Sheldrick, 2008)'
_computing_publication_material     'SHELXTL (Sheldrick, 2008)'
loop_
    _atom_site_type_symbol
    _atom_site_label
    _atom_site_fract_x
    _atom_site_fract_y
    _atom_site_fract_z
    _atom_site_U_iso_or_equiv
    _atom_site_adp_type
    _atom_site_calc_flag
    _atom_site_refinement_flags
    _atom_site_occupancy
    _atom_site_disorder_assembly
    _atom_site_disorder_group
    Cd Cd1 0.54305(4) 0.67292(3) 0.58619(3) 0.03350(14) Uani d . 1 . .
    N N1 0.5517(4) 0.7535(3) 0.7310(3) 0.0336(13) Uani d . 1 . .
    N N2 0.7407(4) 0.6723(3) 0.6487(3) 0.0345(12) Uani d . 1 . .
    N N3 0.6012(5) 0.8015(3) 0.4851(4) 0.0439(15) Uani d . 1 . .
    N N4 0.3768(4) 0.7747(3) 0.5434(3) 0.0359(13) Uani d . 1 . .
    O O1 0.6078(4) 0.5715(3) 0.4790(3) 0.0484(13) Uani d . 1 . .
    O O2 0.4197(3) 0.5701(3) 0.6521(3) 0.0407(12) Uani d . 1 . .
    O O3 0.7995(3) 0.4755(3) 0.4225(3) 0.0453(12) Uani d . 1 . .
    O O4 0.6869(3) 0.5992(3) 0.3082(3) 0.0482(12) Uani d . 1 . .
    O O5 0.9994(4) 1.0021(3) 1.3274(3) 0.0759(16) Uani d . 1 . .
    H H5A 0.9990 0.9605 1.2840 0.091 Uiso d R 1 . .
    H H5B 0.9505 1.0471 1.3117 0.091 Uiso d R 1 . .
    Cr Cr1 0.66961(8) 0.51967(7) 0.38910(7) 0.0325(3) Uani d . 1 . .
    C C1 0.4611(5) 0.7872(4) 0.7770(4) 0.0391(17) Uani d . 1 . .
    H H1 0.3848 0.7689 0.7570 0.047 Uiso calc R 1 . .
    C C2 0.4718(6) 0.8482(4) 0.8532(4) 0.0436(18) Uani d . 1 . .
    H H2 0.4043 0.8706 0.8819 0.052 Uiso calc R 1 . .
    C C3 0.5821(6) 0.8746(4) 0.8852(4) 0.0431(18) Uani d . 1 . .
    H H3 0.5907 0.9143 0.9368 0.052 Uiso calc R 1 . .
    C C4 0.6834(5) 0.8415(4) 0.8399(4) 0.0341(15) Uani d . 1 . .
    C C5 0.6630(5) 0.7787(4) 0.7641(4) 0.0276(15) Uani d . 1 . .
    C C6 0.7639(5) 0.7354(4) 0.7186(4) 0.0276(15) Uani d . 1 . .
    C C7 0.8814(6) 0.7601(4) 0.7509(4) 0.0346(16) Uani d . 1 . .
    C C8 0.9753(6) 0.7126(4) 0.7098(4) 0.0429(18) Uani d . 1 . .
    H H8 1.0533 0.7264 0.7289 0.051 Uiso calc R 1 . .
    C C9 0.9533(6) 0.6458(4) 0.6413(5) 0.049(2) Uani d . 1 . .
    H H9 1.0154 0.6119 0.6152 0.059 Uiso calc R 1 . .
    C C10 0.8346(6) 0.6298(4) 0.6116(4) 0.0391(17) Uani d . 1 . .
    H H10 0.8206 0.5869 0.5629 0.047 Uiso calc R 1 . .
    C C11 0.8043(6) 0.8687(4) 0.8675(4) 0.0435(18) Uani d . 1 . .
    H H11 0.8177 0.9134 0.9149 0.052 Uiso calc R 1 . .
    C C12 0.8964(5) 0.8294(5) 0.8249(4) 0.0423(16) Uani d . 1 . .
    H H12 0.9732 0.8475 0.8437 0.051 Uiso calc R 1 . .
    C C13 0.7115(6) 0.8143(5) 0.4542(4) 0.053(2) Uani d . 1 . .
    H H13 0.7723 0.7738 0.4766 0.063 Uiso calc R 1 . .
    C C14 0.7391(7) 0.8865(5) 0.3892(5) 0.060(2) Uani d . 1 . .
    H H14 0.8168 0.8932 0.3700 0.072 Uiso calc R 1 . .
    C C15 0.6527(6) 0.9458(5) 0.3549(5) 0.052(2) Uani d . 1 . .
    H H15 0.6705 0.9934 0.3119 0.063 Uiso calc R 1 . .
    C C16 0.5359(6) 0.9354(5) 0.3845(4) 0.0423(18) Uani d . 1 . .
    C C17 0.5154(6) 0.8613(4) 0.4499(4) 0.0380(17) Uani d . 1 . .
    C C18 0.3954(5) 0.8468(4) 0.4803(4) 0.0306(15) Uani d . 1 . .
    C C19 0.3029(6) 0.9051(4) 0.4452(4) 0.0396(18) Uani d . 1 . .
    C C20 0.1869(6) 0.8889(5) 0.4757(4) 0.050(2) Uani d . 1 . .
    H H20 0.1234 0.9270 0.4540 0.060 Uiso calc R 1 . .
    C C21 0.1692(5) 0.8152(5) 0.5387(5) 0.0480(18) Uani d . 1 . .
    H H21 0.0935 0.8025 0.5598 0.058 Uiso calc R 1 . .
    C C22 0.2666(6) 0.7604(5) 0.5700(4) 0.0460(19) Uani d . 1 . .
    H H22 0.2535 0.7107 0.6122 0.055 Uiso calc R 1 . .
    C C23 0.4397(7) 0.9928(5) 0.3503(5) 0.054(2) Uani d . 1 . .
    H H23 0.4540 1.0412 0.3071 0.065 Uiso calc R 1 . .
    C C24 0.3285(6) 0.9795(5) 0.3783(4) 0.053(2) Uani d . 1 . .
    H H24 0.2671 1.0185 0.3544 0.064 Uiso calc R 1 . .
loop_
    _atom_site_aniso_label
    _atom_site_aniso_U_11
    _atom_site_aniso_U_22
    _atom_site_aniso_U_33
    _atom_site_aniso_U_12
    _atom_site_aniso_U_13
    _atom_site_aniso_U_23
    Cd1 0.0289(2) 0.0347(3) 0.0369(3) 0.0001(3) 0.0019(2) -0.0027(3)
    N1 0.021(3) 0.046(3) 0.034(3) 0.003(3) 0.003(3) -0.002(3)
    N2 0.037(3) 0.032(3) 0.034(3) 0.011(3) 0.002(3) -0.008(3)
    N3 0.039(3) 0.041(4) 0.053(4) 0.005(3) 0.011(3) -0.003(3)
    N4 0.035(3) 0.034(3) 0.039(4) 0.002(3) 0.000(3) 0.008(3)
    O1 0.044(3) 0.051(3) 0.050(3) -0.002(2) 0.007(2) -0.018(2)
    O2 0.043(3) 0.037(3) 0.043(3) -0.015(2) 0.003(2) -0.005(2)
    O3 0.027(3) 0.052(3) 0.057(3) 0.010(2) 0.003(2) 0.004(2)
    O4 0.042(3) 0.049(3) 0.054(3) -0.004(2) 0.003(2) 0.019(2)
    O5 0.079(4) 0.088(4) 0.059(4) 0.000(3) -0.019(3) 0.011(3)
    Cr1 0.0274(6) 0.0340(6) 0.0361(7) -0.0011(5) 0.0021(5) 0.0003(5)
    C1 0.030(4) 0.039(4) 0.048(5) 0.000(3) 0.005(4) 0.005(3)
    C2 0.044(4) 0.042(5) 0.046(5) 0.009(4) 0.006(4) -0.008(3)
    C3 0.059(5) 0.037(4) 0.033(4) 0.008(4) 0.001(4) -0.012(3)
    C4 0.044(4) 0.025(4) 0.033(4) 0.002(3) -0.001(3) 0.002(3)
    C5 0.034(4) 0.021(3) 0.028(4) 0.002(3) -0.002(3) 0.002(3)
    C6 0.026(4) 0.030(4) 0.027(4) -0.008(3) 0.002(3) -0.004(3)
    C7 0.032(4) 0.039(4) 0.033(4) 0.001(3) -0.002(3) 0.002(3)
    C8 0.029(4) 0.053(5) 0.047(5) -0.005(4) -0.001(4) 0.012(4)
    C9 0.035(4) 0.052(5) 0.061(5) 0.007(4) 0.017(4) 0.009(4)
    C10 0.041(4) 0.044(4) 0.033(4) -0.001(4) 0.009(4) -0.001(3)
    C11 0.050(5) 0.043(4) 0.037(4) -0.017(4) -0.009(4) -0.008(3)
    C12 0.033(4) 0.051(4) 0.042(4) -0.008(4) -0.010(3) 0.011(4)
    C13 0.048(5) 0.045(5) 0.067(5) 0.003(4) 0.017(4) -0.004(4)
    C14 0.051(5) 0.064(6) 0.067(6) -0.017(5) 0.023(5) 0.009(4)
    C15 0.063(5) 0.039(5) 0.055(5) 0.003(4) 0.014(5) 0.004(4)
    C16 0.057(5) 0.038(4) 0.033(4) -0.008(4) 0.009(4) 0.001(3)
    C17 0.038(4) 0.036(4) 0.039(4) 0.003(4) 0.005(4) -0.006(3)
    C18 0.037(4) 0.022(4) 0.033(4) -0.004(3) 0.001(3) -0.003(3)
    C19 0.048(5) 0.032(4) 0.039(5) -0.003(4) 0.000(4) -0.001(3)
    C20 0.048(5) 0.049(5) 0.053(5) 0.018(4) -0.004(4) -0.005(4)
    C21 0.032(4) 0.049(5) 0.063(5) 0.002(4) -0.005(4) 0.007(4)
    C22 0.046(5) 0.052(5) 0.040(5) -0.004(4) 0.008(4) 0.003(4)
    C23 0.075(6) 0.040(5) 0.049(5) -0.005(5) 0.008(5) 0.015(4)
    C24 0.060(5) 0.050(5) 0.048(5) 0.004(4) -0.006(4) 0.009(4)
_geom_special_details
;
All e.s.d.'s (except the e.s.d. in the dihedral angle between two l.s. planes)
are estimated using the full covariance matrix. The cell e.s.d.'s are taken
into account individually in the estimation of e.s.d.'s in distances, angles
and torsion angles; correlations between e.s.d.'s in cell parameters are only
used when they are defined by crystal symmetry. An approximate (isotropic)
treatment of cell e.s.d.'s is used for estimating e.s.d.'s involving l.s.
planes.
;
loop_
    _geom_bond_atom_site_label_1
    _geom_bond_atom_site_label_2
    _geom_bond_site_symmetry_2
    _geom_bond_distance
    _geom_bond_publ_flag
    Cd1 O2 . 2.215(4) yes
    Cd1 O1 . 2.226(4) yes
    Cd1 N2 . 2.370(5) yes
    Cd1 N1 . 2.376(5) yes
    Cd1 N4 . 2.394(5) yes
    Cd1 N3 . 2.397(5) yes
    N1 C1 . 1.319(6) ?
    N1 C5 . 1.369(7) ?
    N2 C10 . 1.334(6) ?
    N2 C6 . 1.353(6) ?
    N3 C13 . 1.344(7) ?
    N3 C17 . 1.352(7) ?
    N4 C22 . 1.324(7) ?
    N4 C18 . 1.369(6) ?
    O1 Cr1 . 1.660(4) yes
    O2 Cr1 3_666 1.683(4) yes
    O3 Cr1 . 1.638(4) yes
    O4 Cr1 . 1.619(4) yes
    O5 H5A . 0.8501 ?
    O5 H5B . 0.8500 ?
    Cr1 O2 3_666 1.683(4) ?
    C1 C2 . 1.388(7) ?
    C1 H1 . 0.9300 ?
    C2 C3 . 1.357(8) ?
    C2 H2 . 0.9300 ?
    C3 C4 . 1.408(7) ?
    C3 H3 . 0.9300 ?
    C4 C5 . 1.410(7) ?
    C4 C11 . 1.452(8) ?
    C5 C6 . 1.456(7) ?
    C6 C7 . 1.426(8) ?
    C7 C8 . 1.390(7) ?
    C7 C12 . 1.440(8) ?
    C8 C9 . 1.367(8) ?
    C8 H8 . 0.9300 ?
    C9 C10 . 1.405(8) ?
    C9 H9 . 0.9300 ?
    C10 H10 . 0.9300 ?
    C11 C12 . 1.336(7) ?
    C11 H11 . 0.9300 ?
    C12 H12 . 0.9300 ?
    C13 C14 . 1.408(8) ?
    C13 H13 . 0.9300 ?
    C14 C15 . 1.348(8) ?
    C14 H14 . 0.9300 ?
    C15 C16 . 1.401(8) ?
    C15 H15 . 0.9300 ?
    C16 C23 . 1.412(9) ?
    C16 C17 . 1.415(8) ?
    C17 C18 . 1.445(7) ?
    C18 C19 . 1.394(8) ?
    C19 C20 . 1.408(8) ?
    C19 C24 . 1.442(8) ?
    C20 C21 . 1.381(7) ?
    C20 H20 . 0.9300 ?
    C21 C22 . 1.390(8) ?
    C21 H21 . 0.9300 ?
    C22 H22 . 0.9300 ?
    C23 C24 . 1.339(8) ?
    C23 H23 . 0.9300 ?
    C24 H24 . 0.9300 ?
loop_
    _geom_angle_atom_site_label_1
    _geom_angle_atom_site_label_2
    _geom_angle_atom_site_label_3
    _geom_angle_site_symmetry_1
    _geom_angle_site_symmetry_3
    _geom_angle
    _geom_angle_publ_flag
    O2 Cd1 O1 . . 97.47(13) no
    O2 Cd1 N2 . . 115.01(15) no
    O1 Cd1 N2 . . 86.70(15) no
    O2 Cd1 N1 . . 85.37(15) no
    O1 Cd1 N1 . . 154.79(16) no
    N2 Cd1 N1 . . 69.64(15) ?
    O2 Cd1 N4 . . 89.34(15) ?
    O1 Cd1 N4 . . 116.81(16) ?
    N2 Cd1 N4 . . 144.46(17) ?
    N1 Cd1 N4 . . 88.19(16) ?
    O2 Cd1 N3 . . 156.75(17) ?
    O1 Cd1 N3 . . 85.81(15) ?
    N2 Cd1 N3 . . 88.10(17) ?
    N1 Cd1 N3 . . 101.44(17) ?
    N4 Cd1 N3 . . 68.90(17) ?
    C1 N1 C5 . . 116.4(5) ?
    C1 N1 Cd1 . . 127.0(4) ?
    C5 N1 Cd1 . . 116.0(4) ?
    C10 N2 C6 . . 116.6(5) ?
    C10 N2 Cd1 . . 126.1(4) ?
    C6 N2 Cd1 . . 116.1(4) ?
    C13 N3 C17 . . 116.6(5) ?
    C13 N3 Cd1 . . 125.1(5) ?
    C17 N3 Cd1 . . 118.1(4) ?
    C22 N4 C18 . . 117.9(5) ?
    C22 N4 Cd1 . . 124.5(4) ?
    C18 N4 Cd1 . . 117.3(4) ?
    Cr1 O1 Cd1 . . 166.5(2) yes
    Cr1 O2 Cd1 3_666 . 133.1(2) yes
    H5A O5 H5B . . 107.4 ?
    O4 Cr1 O3 . . 109.6(2) no
    O4 Cr1 O1 . . 110.4(2) ?
    O3 Cr1 O1 . . 108.4(2) ?
    O4 Cr1 O2 . 3_666 108.5(2) ?
    O3 Cr1 O2 . 3_666 110.5(2) ?
    O1 Cr1 O2 . 3_666 109.40(18) no
    N1 C1 C2 . . 124.5(6) ?
    N1 C1 H1 . . 117.7 ?
    C2 C1 H1 . . 117.7 ?
    C3 C2 C1 . . 119.1(6) ?
    C3 C2 H2 . . 120.4 ?
    C1 C2 H2 . . 120.4 ?
    C2 C3 C4 . . 119.7(6) ?
    C2 C3 H3 . . 120.1 ?
    C4 C3 H3 . . 120.1 ?
    C3 C4 C5 . . 116.7(6) ?
    C3 C4 C11 . . 123.4(6) ?
    C5 C4 C11 . . 119.9(5) ?
    N1 C5 C4 . . 123.4(5) ?
    N1 C5 C6 . . 117.0(5) ?
    C4 C5 C6 . . 119.6(6) ?
    N2 C6 C7 . . 123.4(5) ?
    N2 C6 C5 . . 117.9(5) ?
    C7 C6 C5 . . 118.7(5) ?
    C8 C7 C6 . . 117.1(6) ?
    C8 C7 C12 . . 123.9(6) ?
    C6 C7 C12 . . 119.0(5) ?
    C9 C8 C7 . . 120.3(6) ?
    C9 C8 H8 . . 119.9 ?
    C7 C8 H8 . . 119.9 ?
    C8 C9 C10 . . 118.3(6) ?
    C8 C9 H9 . . 120.9 ?
    C10 C9 H9 . . 120.9 ?
    N2 C10 C9 . . 124.3(6) ?
    N2 C10 H10 . . 117.9 ?
    C9 C10 H10 . . 117.9 ?
    C12 C11 C4 . . 120.0(6) ?
    C12 C11 H11 . . 120.0 ?
    C4 C11 H11 . . 120.0 ?
    C11 C12 C7 . . 122.6(6) ?
    C11 C12 H12 . . 118.7 ?
    C7 C12 H12 . . 118.7 ?
    N3 C13 C14 . . 122.8(6) ?
    N3 C13 H13 . . 118.6 ?
    C14 C13 H13 . . 118.6 ?
    C15 C14 C13 . . 119.9(7) ?
    C15 C14 H14 . . 120.0 ?
    C13 C14 H14 . . 120.0 ?
    C14 C15 C16 . . 119.7(7) ?
    C14 C15 H15 . . 120.2 ?
    C16 C15 H15 . . 120.2 ?
    C15 C16 C23 . . 123.3(6) ?
    C15 C16 C17 . . 117.0(7) ?
    C23 C16 C17 . . 119.7(6) ?
    N3 C17 C16 . . 124.0(6) ?
    N3 C17 C18 . . 117.5(6) ?
    C16 C17 C18 . . 118.5(6) ?
    N4 C18 C19 . . 122.0(5) ?
    N4 C18 C17 . . 117.9(6) ?
    C19 C18 C17 . . 120.1(6) ?
    C18 C19 C20 . . 118.7(6) ?
    C18 C19 C24 . . 119.2(6) ?
    C20 C19 C24 . . 122.1(7) ?
    C21 C20 C19 . . 118.6(6) ?
    C21 C20 H20 . . 120.7 ?
    C19 C20 H20 . . 120.7 ?
    C20 C21 C22 . . 118.9(6) ?
    C20 C21 H21 . . 120.6 ?
    C22 C21 H21 . . 120.6 ?
    N4 C22 C21 . . 123.9(6) ?
    N4 C22 H22 . . 118.1 ?
    C21 C22 H22 . . 118.1 ?
    C24 C23 C16 . . 121.8(6) ?
    C24 C23 H23 . . 119.1 ?
    C16 C23 H23 . . 119.1 ?
    C23 C24 C19 . . 120.7(7) ?
    C23 C24 H24 . . 119.7 ?
    C19 C24 H24 . . 119.7 ?
loop_
    _geom_torsion_atom_site_label_1
    _geom_torsion_atom_site_label_2
    _geom_torsion_atom_site_label_3
    _geom_torsion_atom_site_label_4
    _geom_torsion_site_symmetry_1
    _geom_torsion_site_symmetry_2
    _geom_torsion_site_symmetry_3
    _geom_torsion_site_symmetry_4
    _geom_torsion
    _geom_torsion_publ_flag
    O2 Cd1 N1 C1 . . . . -55.4(5) ?
    O1 Cd1 N1 C1 . . . . -153.1(4) ?
    N2 Cd1 N1 C1 . . . . -174.2(5) ?
    N4 Cd1 N1 C1 . . . . 34.1(5) ?
    N3 Cd1 N1 C1 . . . . 102.1(5) ?
    O2 Cd1 N1 C5 . . . . 133.8(4) ?
    O1 Cd1 N1 C5 . . . . 36.1(6) ?
    N2 Cd1 N1 C5 . . . . 15.0(4) ?
    N4 Cd1 N1 C5 . . . . -136.7(4) ?
    N3 Cd1 N1 C5 . . . . -68.6(4) ?
    O2 Cd1 N2 C10 . . . . 102.9(4) ?
    O1 Cd1 N2 C10 . . . . 6.2(5) ?
    N1 Cd1 N2 C10 . . . . 177.3(5) ?
    N4 Cd1 N2 C10 . . . . -127.9(4) ?
    N3 Cd1 N2 C10 . . . . -79.7(5) ?
    O2 Cd1 N2 C6 . . . . -90.2(4) ?
    O1 Cd1 N2 C6 . . . . 173.1(4) ?
    N1 Cd1 N2 C6 . . . . -15.8(4) ?
    N4 Cd1 N2 C6 . . . . 38.9(5) ?
    N3 Cd1 N2 C6 . . . . 87.2(4) ?
    O2 Cd1 N3 C13 . . . . -156.8(4) ?
    O1 Cd1 N3 C13 . . . . -57.6(5) ?
    N2 Cd1 N3 C13 . . . . 29.2(5) ?
    N1 Cd1 N3 C13 . . . . 98.0(5) ?
    N4 Cd1 N3 C13 . . . . -178.5(5) ?
    O2 Cd1 N3 C17 . . . . 17.3(7) ?
    O1 Cd1 N3 C17 . . . . 116.5(5) ?
    N2 Cd1 N3 C17 . . . . -156.7(5) ?
    N1 Cd1 N3 C17 . . . . -87.9(5) ?
    N4 Cd1 N3 C17 . . . . -4.4(4) ?
    O2 Cd1 N4 C22 . . . . 6.7(5) ?
    O1 Cd1 N4 C22 . . . . 104.8(5) ?
    N2 Cd1 N4 C22 . . . . -128.6(5) ?
    N1 Cd1 N4 C22 . . . . -78.7(5) ?
    N3 Cd1 N4 C22 . . . . 178.3(5) ?
    O2 Cd1 N4 C18 . . . . -166.9(4) ?
    O1 Cd1 N4 C18 . . . . -68.8(4) ?
    N2 Cd1 N4 C18 . . . . 57.8(5) ?
    N1 Cd1 N4 C18 . . . . 107.8(4) ?
    N3 Cd1 N4 C18 . . . . 4.8(4) ?
    O2 Cd1 O1 Cr1 . . . . 168.8(11) ?
    N2 Cd1 O1 Cr1 . . . . -76.4(11) ?
    N1 Cd1 O1 Cr1 . . . . -96.2(12) ?
    N4 Cd1 O1 Cr1 . . . . 75.7(11) ?
    N3 Cd1 O1 Cr1 . . . . 11.9(11) ?
    O1 Cd1 O2 Cr1 . . . 3_666 -35.6(3) ?
    N2 Cd1 O2 Cr1 . . . 3_666 -125.5(3) ?
    N1 Cd1 O2 Cr1 . . . 3_666 169.6(3) ?
    N4 Cd1 O2 Cr1 . . . 3_666 81.3(3) ?
    N3 Cd1 O2 Cr1 . . . 3_666 61.2(5) ?
    Cd1 O1 Cr1 O4 . . . . -24.0(12) ?
    Cd1 O1 Cr1 O3 . . . . 96.1(11) ?
    Cd1 O1 Cr1 O2 . . . 3_666 -143.3(11) ?
    C5 N1 C1 C2 . . . . 2.4(9) ?
    Cd1 N1 C1 C2 . . . . -168.3(4) ?
    N1 C1 C2 C3 . . . . -1.4(10) ?
    C1 C2 C3 C4 . . . . 1.2(10) ?
    C2 C3 C4 C5 . . . . -2.2(9) ?
    C2 C3 C4 C11 . . . . 177.9(6) ?
    C1 N1 C5 C4 . . . . -3.5(8) ?
    Cd1 N1 C5 C4 . . . . 168.3(4) ?
    C1 N1 C5 C6 . . . . 175.1(5) ?
    Cd1 N1 C5 C6 . . . . -13.1(6) ?
    C3 C4 C5 N1 . . . . 3.4(9) ?
    C11 C4 C5 N1 . . . . -176.7(5) ?
    C3 C4 C5 C6 . . . . -175.1(5) ?
    C11 C4 C5 C6 . . . . 4.8(9) ?
    C10 N2 C6 C7 . . . . 2.1(8) ?
    Cd1 N2 C6 C7 . . . . -166.0(5) ?
    C10 N2 C6 C5 . . . . -176.5(5) ?
    Cd1 N2 C6 C5 . . . . 15.3(6) ?
    N1 C5 C6 N2 . . . . -1.5(8) ?
    C4 C5 C6 N2 . . . . 177.2(5) ?
    N1 C5 C6 C7 . . . . 179.8(5) ?
    C4 C5 C6 C7 . . . . -1.5(8) ?
    N2 C6 C7 C8 . . . . -2.7(9) ?
    C5 C6 C7 C8 . . . . 175.9(5) ?
    N2 C6 C7 C12 . . . . 179.1(5) ?
    C5 C6 C7 C12 . . . . -2.3(9) ?
    C6 C7 C8 C9 . . . . 0.2(9) ?
    C12 C7 C8 C9 . . . . 178.3(6) ?
    C7 C8 C9 C10 . . . . 2.6(9) ?
    C6 N2 C10 C9 . . . . 0.9(9) ?
    Cd1 N2 C10 C9 . . . . 167.7(5) ?
    C8 C9 C10 N2 . . . . -3.3(10) ?
    C3 C4 C11 C12 . . . . 175.7(6) ?
    C5 C4 C11 C12 . . . . -4.2(9) ?
    C4 C11 C12 C7 . . . . 0.3(10) ?
    C8 C7 C12 C11 . . . . -175.1(6) ?
    C6 C7 C12 C11 . . . . 3.0(10) ?
    C17 N3 C13 C14 . . . . 0.7(10) ?
    Cd1 N3 C13 C14 . . . . 174.9(5) ?
    N3 C13 C14 C15 . . . . -0.5(11) ?
    C13 C14 C15 C16 . . . . 0.2(11) ?
    C14 C15 C16 C23 . . . . -178.3(7) ?
    C14 C15 C16 C17 . . . . -0.2(10) ?
    C13 N3 C17 C16 . . . . -0.7(9) ?
    Cd1 N3 C17 C16 . . . . -175.3(5) ?
    C13 N3 C17 C18 . . . . 178.2(5) ?
    Cd1 N3 C17 C18 . . . . 3.6(7) ?
    C15 C16 C17 N3 . . . . 0.4(10) ?
    C23 C16 C17 N3 . . . . 178.6(6) ?
    C15 C16 C17 C18 . . . . -178.5(6) ?
    C23 C16 C17 C18 . . . . -0.3(9) ?
    C22 N4 C18 C19 . . . . 0.9(9) ?
    Cd1 N4 C18 C19 . . . . 174.9(4) ?
    C22 N4 C18 C17 . . . . -178.9(5) ?
    Cd1 N4 C18 C17 . . . . -4.9(7) ?
    N3 C17 C18 N4 . . . . 0.8(8) ?
    C16 C17 C18 N4 . . . . 179.8(5) ?
    N3 C17 C18 C19 . . . . -178.9(6) ?
    C16 C17 C18 C19 . . . . 0.1(9) ?
    N4 C18 C19 C20 . . . . -0.1(9) ?
    C17 C18 C19 C20 . . . . 179.7(5) ?
    N4 C18 C19 C24 . . . . -179.6(5) ?
    C17 C18 C19 C24 . . . . 0.2(9) ?
    C18 C19 C20 C21 . . . . -0.6(9) ?
    C24 C19 C20 C21 . . . . 178.9(6) ?
    C19 C20 C21 C22 . . . . 0.4(10) ?
    C18 N4 C22 C21 . . . . -1.0(10) ?
    Cd1 N4 C22 C21 . . . . -174.6(5) ?
    C20 C21 C22 N4 . . . . 0.4(11) ?
    C15 C16 C23 C24 . . . . 178.3(7) ?
    C17 C16 C23 C24 . . . . 0.2(11) ?
    C16 C23 C24 C19 . . . . 0.0(11) ?
    C18 C19 C24 C23 . . . . -0.2(10) ?
    C20 C19 C24 C23 . . . . -179.7(6) ?
loop_
    _geom_hbond_atom_site_label_D
    _geom_hbond_atom_site_label_H
    _geom_hbond_atom_site_label_A
    _geom_hbond_site_symmetry_A
    _geom_hbond_distance_DH
    _geom_hbond_distance_HA
    _geom_hbond_distance_DA
    _geom_hbond_angle_DHA
    _geom_hbond_publ_flag
    O5 H5A O2 4_676 0.85 2.13 2.849(6) 142.3 yes
    O5 H5B O4 2_656 0.85 2.40 3.122(6) 143.5 yes
    C2 H2 O3 4_576 0.93 2.49 3.274(7) 141.6 yes
    C3 H3 O3 2_656 0.93 2.50 3.352(8) 153.2 yes
    C9 H9 O3 3_766 0.93 2.48 3.391(7) 168.2 yes
    C10 H10 O3 1 0.93 2.55 3.478(7) 174.7 yes
    C12 H12 O4 4_676 0.93 2.58 3.423(7) 151.3 yes
    C20 H20 O5 1_454 0.93 2.49 3.344(8) 152.3 yes
    C8 H8 Cg2 4_676 0.93 3.07 3.638(7) 112.6 no
    C12 H12 Cg3 4_676 0.93 3.03 3.277(7) 94.9 no
    C23 H23 Cg1 3_676 0.93 2.61 3.509(7) 164.0 yes
