# Supplementary material for: Di-μ-chromato-κ4 O:O′-bis­[bis­(phenan­throline-κ2 N,N′)cadmium(II)] dihydrate
Source: Acta Crystallogr Sect E Struct Rep Online. 2009 Mar 14;65(Pt 4):m392–3. doi: 10.1107/S160053680900823X (PMC2968914; doi:10.1107/S160053680900823X)
Supplement: Supplementary file 2 [file e-65-0m392-Isup2.hkl]

# 
# h,k,l, Fc-squared, Fo-squared, sigma(Fo-squared) and status flag 
# 
data_I
_shelx_title ' 081019b in P2(1)/n' 
_shelx_refln_list_code          4 
_shelx_F_calc_maximum      298.88 
_exptl_crystal_F_000      1208.00 
_reflns_d_resolution_high  0.8406 
 
loop_ 
 _symmetry_equiv_pos_as_xyz 
 'x, y, z' 
 '-x+1/2, y+1/2, -z+1/2' 
 '-x, -y, -z' 
 'x-1/2, -y-1/2, z-1/2' 
 
_cell_length_a    11.2303 
_cell_length_b    13.6892 
_cell_length_c    14.5352 
_cell_angle_alpha  90.000 
_cell_angle_beta   91.928 
_cell_angle_gamma  90.000 
 
_shelx_F_squared_multiplier     1.000 
 
loop_ 
 _refln_index_h 
 _refln_index_k 
 _refln_index_l 
 _refln_F_squared_calc 
 _refln_F_squared_meas 
 _refln_F_squared_sigma 
 _refln_observed_status 
   2   0   0     6263.32     6521.57    189.21 o 
   4   0   0     3031.03     3129.67    215.85 o 
   6   0   0     3093.52     3084.91    246.39 o 
   8   0   0     8475.73     8635.31    411.64 o 
  10   0   0     3179.86     3119.27    327.55 o 
  12   0   0      843.00      916.46    424.11 o 
   1   1   0     3166.37     3452.50    133.56 o 
   2   1   0     7192.42     7607.63    139.44 o 
   3   1   0      137.75      -18.25    100.42 o 
   4   1   0     3690.34     3855.10    145.42 o 
   5   1   0      290.60      188.25    105.23 o 
   6   1   0    14098.55    14389.32    316.14 o 
   7   1   0      111.77       84.19    134.81 o 
   8   1   0     5059.24     5416.13    251.14 o 
   9   1   0     2329.34     2467.69    210.71 o 
  10   1   0       49.30      130.20    144.37 o 
  11   1   0        7.28       18.34    171.37 o 
  12   1   0       55.65      -92.77    227.19 o 
  13   1   0       92.69      102.37    272.99 o 
   0   2   0     9660.51     9697.48    290.05 o 
   1   2   0     6186.09     6562.75    301.34 o 
   2   2   0    10683.13    10853.64    141.26 o 
   3   2   0     6825.80     6934.52    148.11 o 
   4   2   0     4148.45     4117.03    152.42 o 
   5   2   0     5059.91     5133.28    181.43 o 
   6   2   0     7996.02     8096.92    238.62 o 
   7   2   0    11753.48    12214.80    351.41 o 
   8   2   0      623.31      760.14    162.77 o 
   9   2   0     2553.35     2558.84    211.12 o 
  10   2   0     1843.21     2069.16    246.45 o 
  11   2   0       14.85     -177.93    258.52 o 
  12   2   0     2585.36     2596.37    404.61 o 
  13   2   0       18.04      -93.44    280.30 o 
   1   3   0      357.28      270.79     65.20 o 
   2   3   0     2904.30     2899.28    166.41 o 
   3   3   0     7556.56     7274.63    133.12 o 
   4   3   0     2128.63     2070.58    128.33 o 
   5   3   0       11.50      -33.45    104.49 o 
   6   3   0      268.18      239.61    111.45 o 
   7   3   0     3735.14     3541.27    206.91 o 
   8   3   0       21.47       71.46    145.08 o 
   9   3   0     1362.62     1324.98    217.19 o 
  10   3   0      352.63      327.48    256.42 o 
  11   3   0     4029.47     4313.69    770.21 o 
  12   3   0       89.75       93.34    253.88 o 
  13   3   0     1612.85     1665.94    419.23 o 
   0   4   0       71.74     -133.03    102.82 o 
   1   4   0       45.48       -0.39     72.77 o 
   2   4   0     2278.12     2174.69    135.09 o 
   3   4   0    11158.08    11277.77    198.56 o 
   4   4   0     1251.43     1159.54     90.19 o 
   5   4   0    30716.84    31760.46    626.05 o 
   6   4   0     1316.32     1126.98    147.06 o 
   7   4   0     5167.25     4611.16    203.46 o 
   8   4   0      206.52      136.79    227.42 o 
   9   4   0     5304.67     5269.83    463.61 o 
  10   4   0       34.34      -16.26    215.25 o 
  11   4   0       50.08      243.04    257.39 o 
  12   4   0      562.77      688.07    282.74 o 
   1   5   0     4251.06     4201.51    138.01 o 
   2   5   0        3.00        5.34     58.28 o 
   3   5   0     4169.92     4495.77    135.68 o 
   4   5   0     7521.57     7170.92    312.40 o 
   5   5   0     1151.91     1099.91     86.40 o 
   6   5   0     4485.16     4662.28    243.45 o 
   7   5   0      286.59      224.30    250.67 o 
   8   5   0      226.01      174.95    274.07 o 
   9   5   0     3108.69     3290.57    372.23 o 
  10   5   0     1267.22     1215.91    304.19 o 
  11   5   0      473.70      529.73    258.25 o 
  12   5   0      125.05      140.68    218.38 o 
   0   6   0    26780.10    26979.00    396.94 o 
   1   6   0      518.98      458.33     77.78 o 
   2   6   0     9306.79     9506.23    172.61 o 
   3   6   0      117.65      116.07     82.69 o 
   4   6   0     3391.88     3479.85    131.11 o 
   5   6   0      386.77      522.49    181.14 o 
   6   6   0     2258.51     2279.06    240.84 o 
   7   6   0      689.86      738.22    227.61 o 
   8   6   0     2974.09     3273.82    704.40 o 
   9   6   0      681.09      391.26    315.27 o 
  10   6   0     2041.94     2512.71    381.87 o 
  11   6   0       60.31     -115.59    250.99 o 
  12   6   0      372.45      458.26    264.69 o 
   1   7   0      825.78      996.04     98.90 o 
   2   7   0    11255.42    11162.75    370.92 o 
   3   7   0       49.50      216.44    110.33 o 
   4   7   0       94.94       36.25    147.17 o 
   5   7   0     1966.35     2069.44    259.12 o 
   6   7   0     6550.22     7231.27    368.85 o 
   7   7   0      233.30      362.74    246.03 o 
   8   7   0     3290.23     3817.85    414.98 o 
   9   7   0      449.57      628.53    268.11 o 
  10   7   0      268.01      335.94    278.64 o 
  11   7   0      239.05      410.88    250.50 o 
  12   7   0       15.99      120.87    290.37 o 
   0   8   0      422.23      245.24    172.70 o 
   1   8   0      766.93      742.34    107.72 o 
   2   8   0     6796.60     6654.72    168.51 o 
   3   8   0     4440.00     4432.44    248.98 o 
   4   8   0      275.31      459.54    179.48 o 
   5   8   0     1203.04     1299.89    215.54 o 
   6   8   0     1277.75     1190.38    286.38 o 
   7   8   0     2613.64     2888.24    314.51 o 
   8   8   0      113.37       67.91    207.01 o 
   9   8   0      769.90      547.36    267.12 o 
  10   8   0      502.66      335.16    269.55 o 
  11   8   0      511.39      272.49    305.85 o 
   1   9   0     8925.97     9154.91    210.69 o 
   2   9   0      159.16       78.25    176.90 o 
   3   9   0     4310.13     4160.24    257.45 o 
   4   9   0     1626.08     1535.76    224.40 o 
   5   9   0      238.51      220.71    246.40 o 
   6   9   0       55.18      122.14    211.48 o 
   7   9   0      991.79      762.29    228.12 o 
   8   9   0       28.10     -124.66    195.42 o 
   9   9   0      537.37      620.25    267.21 o 
  10   9   0      759.65      834.49    289.49 o 
  11   9   0     2039.43     1579.43    482.60 o 
   0  10   0       60.33      -54.53    152.43 o 
   1  10   0       39.44      -40.80    139.78 o 
   2  10   0      934.83      900.30    180.44 o 
   3  10   0     1530.70     1684.53    222.94 o 
   4  10   0       45.54       29.11    197.82 o 
   5  10   0     7166.87     7181.53    378.82 o 
   6  10   0      341.72      370.89    195.24 o 
   7  10   0      634.68      536.01    236.31 o 
   8  10   0      123.51      -16.47    209.38 o 
   9  10   0      697.59      863.54    229.81 o 
  10  10   0      171.24      -23.27    233.84 o 
   1  11   0     8564.65     8589.78    372.21 o 
   2  11   0      303.80      275.10    168.45 o 
   3  11   0      820.27      790.72    203.87 o 
   4  11   0     3237.37     3289.21    283.09 o 
   5  11   0      350.05      379.25    190.54 o 
   6  11   0     1273.08     1195.30    240.77 o 
   7  11   0        0.85       51.85    262.39 o 
   8  11   0      612.85      465.25    234.96 o 
   9  11   0      830.33      693.72    231.76 o 
   0  12   0     4873.37     4606.66    648.35 o 
   1  12   0     1305.01     1689.38    354.84 o 
   2  12   0     1654.13     1943.37    219.68 o 
   3  12   0      271.28      246.73    196.97 o 
   4  12   0      575.73      711.67    220.19 o 
   5  12   0       67.34        3.95    170.70 o 
   6  12   0      218.29      153.27    216.70 o 
   7  12   0     3561.75     3506.14    367.73 o 
   8  12   0      318.38      106.25    216.61 o 
   9  12   0        1.30      -77.30    260.15 o 
   1  13   0       59.39      173.74    319.30 o 
   2  13   0     2065.70     2545.51    376.87 o 
   3  13   0       13.87       79.26    157.35 o 
   4  13   0      302.89      285.75    205.49 o 
   5  13   0      157.33       95.53    197.68 o 
   6  13   0     3559.73     3598.04    359.59 o 
   7  13   0       10.13        5.07    232.05 o 
   8  13   0     1776.16     2063.10    336.27 o 
   0  14   0     1006.25     1355.19    424.11 o 
   1  14   0     1487.18     1562.44    315.39 o 
   2  14   0        9.63       78.99    293.51 o 
   3  14   0      227.93      374.30    307.11 o 
   4  14   0      469.51      444.60    285.19 o 
   5  14   0      364.17       34.62    192.01 o 
   6  14   0       16.07       58.95    254.12 o 
   1  15   0     1468.64     1890.24    389.51 o 
   2  15   0       98.11      225.82    260.09 o 
   3  15   0      670.89      998.93    292.93 o 
   4  15   0     1689.16     2189.47    397.01 o 
   5  15   0       25.32       82.87    394.86 o 
   0  16   0        5.65      243.74    424.11 o 
   1  16   0        3.63      194.84    272.61 o 
   2  16   0      111.54      320.52    284.59 o 
 -11   0   1      879.15      660.84    274.15 o 
  -9   0   1       31.30      236.86    204.03 o 
  -7   0   1       78.35      102.18    172.97 o 
  -5   0   1     9934.60     9309.13    325.62 o 
  -3   0   1     4941.33     5055.69    222.07 o 
  -1   0   1    89330.74    90203.98    649.59 o 
   1   0   1    51603.37    55669.93    677.59 o 
   3   0   1     6351.91     6714.30    261.90 o 
   5   0   1    10733.07    11668.73    628.85 o 
   7   0   1     1913.26     1934.12    243.62 o 
   9   0   1     5624.63     5985.74    379.12 o 
  11   0   1     2139.67     2821.92    344.65 o 
 -13   1   1       45.42      545.97    365.61 o 
 -12   1   1       90.92      143.31    267.21 o 
 -11   1   1     1447.17     1754.90    235.01 o 
 -10   1   1      392.18      331.04    163.05 o 
  -9   1   1     9571.89     9970.98    350.12 o 
  -8   1   1     2780.38     2787.71    220.56 o 
  -7   1   1    10773.35    10978.51    377.14 o 
  -6   1   1     1231.39     1293.16    144.26 o 
  -5   1   1    17627.71    18479.32    317.33 o 
  -4   1   1     1709.69     1691.76    125.15 o 
  -3   1   1        5.95        7.59     99.87 o 
  -2   1   1     2387.02     2454.62     96.31 o 
  -1   1   1     2813.97     2871.38     61.81 o 
   0   1   1    14206.57    15393.35    204.75 o 
   1   1   1     6700.43     7032.33    195.79 o 
   2   1   1     7147.14     7724.50    294.62 o 
   3   1   1    27717.01    30176.40    534.75 o 
   4   1   1     6558.01     6872.29    201.11 o 
   5   1   1    16458.26    17385.44    334.92 o 
   6   1   1        4.56       78.94    118.61 o 
   7   1   1     3225.58     3374.06    203.65 o 
   8   1   1     2102.44     2121.91    185.98 o 
   9   1   1      117.49      -97.49    158.91 o 
  10   1   1     4621.21     4973.72    275.22 o 
  11   1   1      637.54     1013.42    213.59 o 
  12   1   1        4.03      -46.76    219.01 o 
  13   1   1      494.07      828.71    409.48 o 
 -13   2   1      243.12      277.38    276.09 o 
 -12   2   1      306.06      470.44    294.94 o 
 -11   2   1     2540.82     2921.95    379.95 o 
 -10   2   1     2561.93     2503.94    337.92 o 
  -9   2   1     1475.93     1263.45    177.38 o 
  -8   2   1     1392.51     1604.89    178.18 o 
  -7   2   1      399.18      506.21    136.96 o 
  -6   2   1     6568.50     6115.29    219.23 o 
  -5   2   1        0.21       32.51     97.32 o 
  -4   2   1       69.91       12.85     95.21 o 
  -3   2   1    20088.51    19792.21    443.67 o 
  -2   2   1      247.21      262.57     93.04 o 
  -1   2   1    31444.18    31071.63    476.79 o 
   0   2   1     4805.31     4976.03    105.78 o 
   1   2   1     9112.69     9422.23    121.31 o 
   2   2   1    12341.15    12695.04    211.26 o 
   3   2   1     3291.04     3076.27    122.50 o 
   4   2   1    19379.20    20107.22    604.75 o 
   5   2   1      463.54      536.73    128.15 o 
   6   2   1      583.99      297.20    124.72 o 
   7   2   1     7992.70     8458.80    277.82 o 
   8   2   1      831.01      752.90    170.91 o 
   9   2   1      127.60      198.10    166.91 o 
  10   2   1      508.38      653.30    206.43 o 
  11   2   1      906.58      767.44    286.57 o 
  12   2   1      500.89      551.29    262.14 o 
  13   2   1     1125.19     1247.39    286.04 o 
 -13   3   1        2.95      199.87    231.12 o 
 -12   3   1     2416.26     2571.35    369.22 o 
 -11   3   1      195.38      317.50    235.20 o 
 -10   3   1     2767.40     2829.04    441.17 o 
  -9   3   1      160.35      -46.41    450.92 o 
  -8   3   1      183.59      194.96    152.05 o 
  -7   3   1       31.31     -110.03    122.61 o 
  -6   3   1      711.63      790.76    118.32 o 
  -5   3   1      365.56      292.56    104.75 o 
  -4   3   1    26750.88    28339.03    443.80 o 
  -3   3   1     2262.60     2153.08     92.44 o 
  -2   3   1    69628.75    67235.52   1358.62 o 
  -1   3   1     5466.59     5366.52    189.21 o 
   0   3   1     6418.17     6376.22    186.46 o 
   1   3   1     1248.54     1290.24    101.99 o 
   2   3   1    10139.41    10321.94    626.33 o 
   3   3   1     1989.94     2198.38    104.91 o 
   4   3   1     1356.57     1197.29    104.60 o 
   5   3   1     8328.67     8658.29    281.45 o 
   6   3   1     7450.56     7514.84    229.00 o 
   7   3   1      124.50      191.99    138.45 o 
   8   3   1     4872.69     5090.30    254.87 o 
   9   3   1     2910.01     2410.74    257.71 o 
  10   3   1     4539.32     4334.17    398.25 o 
  11   3   1       18.12       34.33    237.32 o 
  12   3   1     2424.73     2299.80    332.30 o 
  13   3   1      252.34      175.49    237.84 o 
 -12   4   1        0.45     -146.43    271.72 o 
 -11   4   1      627.12      835.92    290.52 o 
 -10   4   1     3395.22     3553.84    367.09 o 
  -9   4   1      251.69       65.56    258.77 o 
  -8   4   1     4145.39     4049.44    389.31 o 
  -7   4   1      147.17       90.67    128.68 o 
  -6   4   1     4641.50     4825.66    183.74 o 
  -5   4   1       69.49       66.38     92.05 o 
  -4   4   1     4474.62     4229.83    118.15 o 
  -3   4   1     8787.73     8564.15    173.85 o 
  -2   4   1      519.62      588.87    121.56 o 
  -1   4   1     1830.36     1670.27    106.84 o 
   0   4   1      927.01      636.31     87.92 o 
   1   4   1      833.28      700.47    118.48 o 
   2   4   1      820.69      822.98    102.82 o 
   3   4   1     7217.88     6872.55    422.17 o 
   4   4   1    32336.73    33098.81    808.63 o 
   5   4   1      798.56      769.21    100.74 o 
   6   4   1     5351.74     5027.08    202.64 o 
   7   4   1     3616.09     3441.51    269.51 o 
   8   4   1     1119.01     1462.69    214.20 o 
   9   4   1     1003.27      900.60    264.35 o 
  10   4   1        0.45       72.73    228.30 o 
  11   4   1      271.93      339.15    269.78 o 
  12   4   1      891.02      609.77    358.30 o 
 -12   5   1      235.49      365.61    263.24 o 
 -11   5   1      650.11      523.98    431.42 o 
 -10   5   1      444.92      527.21    273.44 o 
  -9   5   1     3271.26     3529.47    373.89 o 
  -8   5   1     2429.44     2202.99    325.40 o 
  -7   5   1     1493.03     1063.70    263.27 o 
  -6   5   1     3740.37     3432.60    281.93 o 
  -5   5   1     5391.39     5213.03    136.21 o 
  -4   5   1    16063.04    16382.42    399.05 o 
  -3   5   1     1194.30     1216.98    154.85 o 
  -2   5   1     1278.92     1398.09    148.69 o 
  -1   5   1     1610.98     1455.25     89.86 o 
   0   5   1     4191.05     4127.27    141.20 o 
   1   5   1     4047.71     4280.47    136.13 o 
   2   5   1        3.31       -0.49     60.00 o 
   3   5   1      693.58      650.87    108.46 o 
   4   5   1        4.17       55.90    111.30 o 
   5   5   1    20543.39    20250.95    609.23 o 
   6   5   1       66.11       90.80    136.07 o 
   7   5   1     1859.59     2167.66    356.45 o 
   8   5   1     1070.13      983.37    303.33 o 
   9   5   1      451.29      485.16    287.61 o 
  10   5   1     3265.88     3525.82    380.60 o 
  11   5   1        6.54       28.70    251.05 o 
  12   5   1      348.73      242.81    225.28 o 
 -12   6   1      179.42      -47.07    234.42 o 
 -11   6   1      450.11      334.58    251.67 o 
 -10   6   1       84.04       41.44    258.25 o 
  -9   6   1     1323.09     1345.86    290.52 o 
  -8   6   1     1243.38     1208.67    319.96 o 
  -7   6   1       43.15      203.89    189.60 o 
  -6   6   1     2208.81     2375.46    253.52 o 
  -5   6   1     8274.01     8229.28    349.72 o 
  -4   6   1     3172.03     3045.04    222.68 o 
  -3   6   1     9644.03     9590.57    187.27 o 
  -2   6   1      426.39      426.76     69.23 o 
  -1   6   1    12664.09    12911.10    205.12 o 
   0   6   1      163.93      123.51     82.81 o 
   1   6   1     4553.57     4500.16    138.74 o 
   2   6   1     3161.22     2908.77    107.63 o 
   3   6   1       15.97       93.69     99.79 o 
   4   6   1        0.68       37.01    112.36 o 
   5   6   1     2346.58     2327.33    168.57 o 
   6   6   1       67.87      318.19    200.02 o 
   7   6   1      967.17      935.32    223.20 o 
   8   6   1      771.21     1380.02    463.10 o 
   9   6   1     3730.45     4456.52    430.21 o 
  10   6   1       38.88       93.67    250.60 o 
  11   6   1     1369.94     1387.11    337.59 o 
  12   6   1       94.23        2.19    238.95 o 
 -12   7   1       31.89     -202.05    281.74 o 
 -11   7   1      928.30      911.06    285.22 o 
 -10   7   1       14.28      -74.01    226.80 o 
  -9   7   1     1203.36     1188.34    286.57 o 
  -8   7   1     1428.37     1430.56    326.52 o 
  -7   7   1     7104.87     7202.69    386.18 o 
  -6   7   1     1605.06     1590.97    222.34 o 
  -5   7   1     2598.69     2415.28    250.08 o 
  -4   7   1      263.15      281.90    146.25 o 
  -3   7   1       94.84      199.61     81.21 o 
  -2   7   1     1130.84     1135.06     88.50 o 
  -1   7   1     1247.73     1261.98     98.45 o 
   0   7   1     4973.34     4793.49    146.39 o 
   1   7   1     7639.37     7674.43    189.60 o 
   2   7   1       50.13       98.76     83.34 o 
   3   7   1    12084.50    11561.37    585.16 o 
   4   7   1      354.74      266.31    112.87 o 
   5   7   1     5834.88     5748.29    328.99 o 
   6   7   1      125.37      147.08    210.44 o 
   7   7   1     2143.58     2220.53    266.74 o 
   8   7   1      276.10      355.92    276.09 o 
   9   7   1      850.47      787.63    324.17 o 
  10   7   1      775.94      872.91    302.19 o 
  11   7   1      658.55      590.42    290.81 o 
  12   7   1       55.11      174.79    250.50 o 
 -11   8   1      526.06      393.49    264.23 o 
 -10   8   1      137.38      -15.34    241.33 o 
  -9   8   1        6.76     -179.51    283.61 o 
  -8   8   1     1556.91     1853.05    252.11 o 
  -7   8   1        9.02      149.65    212.02 o 
  -6   8   1     3820.85     3845.31    322.07 o 
  -5   8   1        0.69      -91.43    177.17 o 
  -4   8   1        2.93       65.29    183.65 o 
  -3   8   1     2080.23     2039.39    204.97 o 
  -2   8   1      522.88      523.60     92.30 o 
  -1   8   1     6522.14     6300.00    167.50 o 
   0   8   1      894.17      861.57    107.26 o 
   1   8   1     6435.16     6547.57    186.71 o 
   2   8   1     7532.09     7499.28    178.27 o 
   3   8   1     3929.27     3490.38    255.22 o 
   4   8   1      907.03      824.39    212.54 o 
   5   8   1      614.66      801.58    218.70 o 
   6   8   1     1460.65     1381.05    242.23 o 
   7   8   1     2394.42     2483.66    296.21 o 
   8   8   1      500.26      617.98    227.32 o 
   9   8   1      662.45      503.84    294.92 o 
  10   8   1      574.84      339.15    526.48 o 
  11   8   1      833.75      675.84    281.08 o 
 -11   9   1      333.61      265.07    249.09 o 
 -10   9   1      602.63      521.91    333.92 o 
  -9   9   1      383.69      215.94    241.53 o 
  -8   9   1      392.60      389.85    198.07 o 
  -7   9   1      326.30       79.09    201.09 o 
  -6   9   1      235.19      160.41    204.26 o 
  -5   9   1      903.10      753.06    213.65 o 
  -4   9   1     2989.91     3471.11    297.65 o 
  -3   9   1     1707.77     1564.95    208.85 o 
  -2   9   1    11873.15    11562.73    401.06 o 
  -1   9   1      529.37      623.48    102.04 o 
   0   9   1     7075.91     7002.20    257.61 o 
   1   9   1     1202.75     1232.67    125.84 o 
   2   9   1      320.57      221.87    107.15 o 
   3   9   1        0.08       88.21    164.47 o 
   4   9   1      425.91      209.13    177.54 o 
   5   9   1     2434.53     2399.97    260.41 o 
   6   9   1     3838.98     3961.62    314.79 o 
   7   9   1       66.03       41.07    206.76 o 
   8   9   1     2125.67     2527.30    288.39 o 
   9   9   1      177.67      305.68    319.30 o 
  10   9   1     1037.52     1010.59    299.35 o 
  11   9   1      318.42      217.96    310.00 o 
 -10  10   1     2548.20     1920.66    511.85 o 
  -9  10   1        2.59     -108.76    192.52 o 
  -8  10   1     2235.92     1880.30    296.89 o 
  -7  10   1      196.78      176.07    203.54 o 
  -6  10   1     1700.92     1450.73    260.30 o 
  -5  10   1       17.27      -45.08    184.85 o 
  -4  10   1     4880.60     5150.53    330.90 o 
  -3  10   1      356.69      319.39    180.41 o 
  -2  10   1      822.29      778.99    162.22 o 
  -1  10   1     1207.22      981.96    173.98 o 
   0  10   1     5501.73     5645.63    189.88 o 
   1  10   1      211.39      125.04    112.20 o 
   2  10   1      780.26      881.23    183.95 o 
   3  10   1      353.02      280.06    188.22 o 
   4  10   1     5631.76     5780.53    352.87 o 
   5  10   1       24.43      -23.09    197.14 o 
   6  10   1     3115.01     3413.69    311.96 o 
   7  10   1        8.88       49.24    205.34 o 
   8  10   1       12.46       11.88    215.67 o 
   9  10   1       27.34     -163.07    207.67 o 
  10  10   1        3.37      131.35    247.04 o 
  -9  11   1     1615.88     1860.37    286.12 o 
  -8  11   1       84.82     -112.70    200.10 o 
  -7  11   1      924.81      655.87    223.19 o 
  -6  11   1      342.92      300.72    207.60 o 
  -5  11   1      263.13      237.34    204.35 o 
  -4  11   1     1850.47     1767.04    240.60 o 
  -3  11   1      933.71     1085.37    228.17 o 
  -2  11   1     2560.37     2380.75    221.59 o 
  -1  11   1     1898.50     1889.56    208.12 o 
   0  11   1     2174.21     2373.91    372.56 o 
   1  11   1      874.15      813.42    173.14 o 
   2  11   1     1383.01     1644.49    245.49 o 
   3  11   1      164.16      322.34    187.12 o 
   4  11   1      218.85      210.68    208.92 o 
   5  11   1     5101.04     5155.76    460.34 o 
   6  11   1      657.64      725.14    217.86 o 
   7  11   1      118.95     -138.95    199.85 o 
   8  11   1      215.14      107.37    216.62 o 
   9  11   1       56.85        3.64    262.14 o 
  -9  12   1        7.89     -214.26    197.14 o 
  -8  12   1     1076.91      568.10    225.82 o 
  -7  12   1       36.10      160.14    295.46 o 
  -6  12   1     2052.28     1963.36    308.10 o 
  -5  12   1     1431.98     1418.36    239.43 o 
  -4  12   1       30.87       70.48    167.90 o 
  -3  12   1     1817.02     1941.59    219.04 o 
  -2  12   1      110.92      186.49    153.52 o 
  -1  12   1     4469.34     4357.71    434.54 o 
   0  12   1        2.52       10.39    319.30 o 
   1  12   1     1594.82     1906.47    334.82 o 
   2  12   1     1338.14     1253.22    191.93 o 
   3  12   1        7.46      110.28    185.22 o 
   4  12   1      202.56       97.75    181.13 o 
   5  12   1      762.05      762.72    231.42 o 
   6  12   1      781.78      880.12    253.07 o 
   7  12   1      922.29      899.01    283.53 o 
   8  12   1     1305.99     1231.09    273.03 o 
  -8  13   1        1.53      -56.59    368.13 o 
  -7  13   1     1648.50     1622.64    395.10 o 
  -6  13   1       13.13     -113.47    189.16 o 
  -5  13   1      702.24      945.22    249.84 o 
  -4  13   1       17.67     -176.78    173.33 o 
  -3  13   1      195.64      252.49    157.42 o 
  -2  13   1       91.70      152.13    249.75 o 
  -1  13   1       14.20       67.44    252.78 o 
   0  13   1       26.26      113.36    256.32 o 
   1  13   1     1105.23     1299.39    320.35 o 
   2  13   1        0.02      -90.17    246.13 o 
   3  13   1     4434.54     3328.36   1186.03 o 
   4  13   1       15.30      -91.74    196.60 o 
   5  13   1      888.12     1032.05    233.75 o 
   6  13   1       72.28       36.72    204.71 o 
   7  13   1      619.87      488.50    246.16 o 
  -6  14   1     1519.14     1367.49    279.36 o 
  -5  14   1     1873.83     1835.54    282.05 o 
  -4  14   1      769.52      676.27    191.78 o 
  -3  14   1     1992.65     2255.45    371.32 o 
  -2  14   1      860.70     1064.93    338.80 o 
  -1  14   1      823.02      562.27    281.83 o 
   0  14   1       84.43      423.18    255.01 o 
   1  14   1      480.12      937.36    303.88 o 
   2  14   1     3098.20     3159.75    435.22 o 
   3  14   1        0.08       16.66    326.61 o 
   4  14   1       57.53       22.28    296.03 o 
   5  14   1      178.68     -178.12    185.08 o 
   6  14   1        0.14        5.32    242.00 o 
  -5  15   1      218.94      597.07    315.04 o 
  -4  15   1     1800.37     1633.05    492.35 o 
  -3  15   1       54.05      284.17    316.90 o 
  -2  15   1     1067.88     1288.19    310.17 o 
  -1  15   1      115.01      425.24    288.01 o 
   0  15   1      897.57     1271.52    309.71 o 
   1  15   1      296.17      478.59    339.52 o 
   2  15   1      324.06      766.79    321.33 o 
   3  15   1      304.22      428.86    275.10 o 
   4  15   1       93.73       57.90    307.11 o 
   5  15   1      743.54      410.58    316.86 o 
  -2  16   1       11.19      336.91    318.57 o 
  -1  16   1       11.94       33.37    238.43 o 
   0  16   1      442.12      572.04    297.43 o 
   1  16   1        1.33      305.07    251.67 o 
   2  16   1       97.22       91.30    302.24 o 
 -10   0   2     3108.10     3107.01    325.73 o 
  -8   0   2      122.39      202.56    200.76 o 
  -6   0   2     9517.69     9784.74    465.54 o 
  -4   0   2    16956.64    15674.97    385.85 o 
  -2   0   2     4889.13     5027.41    204.90 o 
   0   0   2     9923.05    10243.86    902.65 o 
   2   0   2      446.36      916.46    243.74 o 
   4   0   2    33738.41    33447.78    570.28 o 
   6   0   2    11742.91    11981.46    862.83 o 
   8   0   2     2054.05     2092.77    287.07 o 
  10   0   2     2700.61     3357.86    443.60 o 
  12   0   2      210.84      258.36    282.74 o 
 -12   1   2     2090.59     1888.00    316.62 o 
 -11   1   2        1.30      -52.09    218.86 o 
 -10   1   2     8141.82     8193.32    320.47 o 
  -9   1   2      342.20      308.05    147.40 o 
  -8   1   2     2012.64     1967.45    184.50 o 
  -7   1   2        4.55      -44.07    141.92 o 
  -6   1   2     6658.66     6563.27    218.96 o 
  -5   1   2     8012.85     7636.07    209.69 o 
  -4   1   2       82.73       61.77     94.47 o 
  -3   1   2     2229.45     2157.07    124.54 o 
  -2   1   2     1513.22     1558.73    110.19 o 
  -1   1   2      486.41      499.24     71.01 o 
   0   1   2     6596.29     6697.20    123.15 o 
   1   1   2     3224.65     3192.42    127.35 o 
   2   1   2    29158.88    30204.55   1099.26 o 
   3   1   2     1011.56      807.66    141.55 o 
   4   1   2    21956.96    23127.94    562.19 o 
   5   1   2    12776.68    12643.82    282.52 o 
   6   1   2      310.56      123.22    127.13 o 
   7   1   2      212.25       16.46    116.82 o 
   8   1   2        4.96       10.04    150.67 o 
   9   1   2     5854.95     6003.10    295.22 o 
  10   1   2     1504.55     1437.03    188.34 o 
  11   1   2      941.58      962.68    197.70 o 
  12   1   2      676.53      780.21    509.41 o 
  13   1   2      142.35      248.61    350.98 o 
 -13   2   2      295.08       72.30    232.66 o 
 -12   2   2       34.10      -43.45    239.40 o 
 -11   2   2     1937.24     1457.38    303.28 o 
 -10   2   2      381.51      292.75    241.59 o 
  -9   2   2     1098.38      946.49    171.83 o 
  -8   2   2     5076.24     4927.35    240.06 o 
  -7   2   2     3461.09     3518.44    196.86 o 
  -6   2   2     1116.42     1145.16    165.35 o 
  -5   2   2        1.68      -16.95     95.22 o 
  -4   2   2     2817.70     2877.57    139.66 o 
  -3   2   2     2496.56     2337.12    108.70 o 
  -2   2   2    18161.67    18257.35    279.19 o 
  -1   2   2     8216.77     8222.76    158.82 o 
   0   2   2      228.14      330.28     78.51 o 
   1   2   2    43862.23    43484.63    834.40 o 
   2   2   2     3643.42     3415.98    191.24 o 
   3   2   2    37315.98    39181.68    427.87 o 
   4   2   2      867.19     1090.71    122.86 o 
   5   2   2       17.29      -57.14    100.52 o 
   6   2   2     2609.78     2716.94    176.12 o 
   7   2   2       91.61      -32.12    139.95 o 
   8   2   2     4701.20     4748.14    248.61 o 
   9   2   2      558.18      513.03    183.26 o 
  10   2   2      170.38       68.71    180.02 o 
  11   2   2     1784.65     1898.96    301.60 o 
  12   2   2       68.31      117.74    220.65 o 
  13   2   2      456.83      428.98    237.84 o 
 -13   3   2      102.02      254.92    229.57 o 
 -12   3   2       22.35     -150.31    225.55 o 
 -11   3   2     1716.81     1674.31    300.89 o 
 -10   3   2      330.20      310.73    255.01 o 
  -9   3   2      374.70      296.37    271.27 o 
  -8   3   2       38.02      103.47    133.95 o 
  -7   3   2    11895.84    11192.13    320.85 o 
  -6   3   2      159.77      216.10    113.56 o 
  -5   3   2    17772.45    17777.16    291.51 o 
  -4   3   2      839.45      923.41     93.32 o 
  -3   3   2    24126.57    22780.56    551.75 o 
  -2   3   2      818.07      717.11     88.93 o 
  -1   3   2    84380.56    86129.70   1092.71 o 
   0   3   2    26190.15    27473.52    534.75 o 
   1   3   2    29250.88    29089.67   1203.34 o 
   2   3   2     2777.04     2750.10    233.42 o 
   3   3   2        2.37      121.16    107.21 o 
   4   3   2       17.25       48.13     96.73 o 
   5   3   2      290.53      300.13    108.34 o 
   6   3   2     1430.81     1135.37    145.52 o 
   7   3   2    16404.15    17841.90    609.33 o 
   8   3   2       19.53     -126.89    151.87 o 
   9   3   2     4468.36     4533.75    548.02 o 
  10   3   2        5.75      -66.22    218.17 o 
  11   3   2      276.51      391.72    280.91 o 
  12   3   2       29.55     -127.37    185.95 o 
 -12   4   2       60.63      297.78    275.10 o 
 -11   4   2      791.70      842.03    317.85 o 
 -10   4   2      134.64      112.35    220.71 o 
  -9   4   2     4505.54     5185.77    409.49 o 
  -8   4   2     1381.08     1282.47    326.91 o 
  -7   4   2     3917.28     4002.85    191.62 o 
  -6   4   2      172.42      170.61    106.35 o 
  -5   4   2     2036.96     1982.17    129.86 o 
  -4   4   2      117.68       64.11     72.14 o 
  -3   4   2       27.97        4.36     85.07 o 
  -2   4   2    10921.47    10489.47    266.53 o 
  -1   4   2     9406.02     9163.17    165.91 o 
   0   4   2    10326.97    10676.39    200.36 o 
   1   4   2    11408.13    11298.50    202.10 o 
   2   4   2     1612.25     1711.55     86.02 o 
   3   4   2     3193.14     2801.29    189.76 o 
   4   4   2     1726.85     1786.31    113.19 o 
   5   4   2     6481.47     6628.97    190.65 o 
   6   4   2      345.88      138.80    123.58 o 
   7   4   2      586.64      284.67    128.46 o 
   8   4   2     1381.52     1466.82    219.63 o 
   9   4   2     1464.28     1059.38    301.23 o 
  10   4   2      324.86       -2.84    241.08 o 
  11   4   2     1187.81     1021.11    292.49 o 
  12   4   2      117.54      -47.63    261.90 o 
 -12   5   2       84.21       20.93    260.85 o 
 -11   5   2       37.89      170.23    236.44 o 
 -10   5   2     4054.48     3830.17    477.73 o 
  -9   5   2      374.51      365.00    262.38 o 
  -8   5   2     5884.40     5461.28    437.77 o 
  -7   5   2        7.59       61.63    265.68 o 
  -6   5   2       73.69      206.02    126.71 o 
  -5   5   2    16213.07    15755.79    346.65 o 
  -4   5   2      622.26      592.63    140.72 o 
  -3   5   2     6385.26     6458.97    246.26 o 
  -2   5   2     1861.94     1873.18    164.60 o 
  -1   5   2     1098.17     1052.19     98.85 o 
   0   5   2     6408.65     6185.64    172.83 o 
   1   5   2     4122.22     4095.28    182.36 o 
   2   5   2     4700.58     4633.88    118.09 o 
   3   5   2      700.48      572.11    124.90 o 
   4   5   2     2169.19     2035.14     95.23 o 
   5   5   2     1531.21     1319.11    111.25 o 
   6   5   2     7612.02     7976.48    284.70 o 
   7   5   2       75.97      133.30    177.13 o 
   8   5   2        1.66      -47.60    227.42 o 
   9   5   2     4873.47     5133.14    658.09 o 
  10   5   2     2667.62     2444.23    339.41 o 
  11   5   2     1331.94     1337.26    289.55 o 
  12   5   2      488.32      400.82    265.86 o 
 -12   6   2      444.80      430.73    266.91 o 
 -11   6   2       45.36      174.35    266.91 o 
 -10   6   2      132.98     -122.74    231.78 o 
  -9   6   2      546.37      274.81    234.24 o 
  -8   6   2       57.62     -251.54    243.36 o 
  -7   6   2      379.70      427.57    215.78 o 
  -6   6   2     6672.08     6961.63    336.61 o 
  -5   6   2      128.10       79.79    224.78 o 
  -4   6   2    18637.52    17459.63    479.56 o 
  -3   6   2       52.75       73.12    132.46 o 
  -2   6   2    12777.98    12996.74    378.01 o 
  -1   6   2      222.39      263.16     81.01 o 
   0   6   2     7345.64     7282.78    242.78 o 
   1   6   2      626.71      629.13     91.88 o 
   2   6   2      812.25     1252.18    391.73 o 
   3   6   2     2727.03     2562.28    227.43 o 
   4   6   2    11013.16    11110.88    276.13 o 
   5   6   2      288.71      289.10    147.09 o 
   6   6   2     5103.40     4490.72    294.99 o 
   7   6   2        8.24      156.95    229.05 o 
   8   6   2     2561.21     2862.71    421.67 o 
   9   6   2       14.03     -124.71    245.61 o 
  10   6   2     4339.87     3869.20    414.84 o 
  11   6   2      682.07      387.94    254.45 o 
  12   6   2       91.22       90.44    227.42 o 
 -12   7   2     1815.99     1802.00    343.11 o 
 -11   7   2       17.21        3.50    233.08 o 
 -10   7   2      927.87      935.01    311.52 o 
  -9   7   2      117.63      190.64    269.26 o 
  -8   7   2     2652.23     2198.44    377.80 o 
  -7   7   2      307.19      374.95    233.67 o 
  -6   7   2     8566.40     8473.52    583.41 o 
  -5   7   2     1574.57     1525.25    200.10 o 
  -4   7   2     2222.20     2195.80    220.90 o 
  -3   7   2       88.97       29.52    125.56 o 
  -2   7   2      293.40      197.19     85.91 o 
  -1   7   2      722.16      648.58     93.25 o 
   0   7   2     4307.46     4264.83    152.67 o 
   1   7   2        2.00      -24.89     91.64 o 
   2   7   2    17722.15    17545.57    466.88 o 
   3   7   2     1036.09     1042.67    127.15 o 
   4   7   2     9773.76     9126.64    383.47 o 
   5   7   2     2631.56     2416.67    247.16 o 
   6   7   2      258.54      356.64    199.04 o 
   7   7   2       23.07       22.86    199.85 o 
   8   7   2       33.65     -145.19    223.74 o 
   9   7   2       39.91       36.54    251.23 o 
  10   7   2      601.13      800.16    287.34 o 
  11   7   2       88.76      157.10    289.30 o 
 -11   8   2     1125.21      812.71    302.98 o 
 -10   8   2      118.76       94.82    263.27 o 
  -9   8   2      230.79      218.55    409.48 o 
  -8   8   2     1109.86     1230.82    240.67 o 
  -7   8   2     1189.93     1213.98    242.25 o 
  -6   8   2      953.13     1076.05    249.85 o 
  -5   8   2      644.64      654.59    189.29 o 
  -4   8   2      780.82      720.57    186.91 o 
  -3   8   2     1951.22     1780.56    198.08 o 
  -2   8   2     6097.54     5147.24    420.85 o 
  -1   8   2     2019.99     2010.82    132.62 o 
   0   8   2     3444.97     3655.05    159.89 o 
   1   8   2     2979.42     2928.56    142.71 o 
   2   8   2       25.78      -40.35     99.19 o 
   3   8   2     8697.08     8711.87    256.25 o 
   4   8   2      272.30      229.56    184.37 o 
   5   8   2     1128.54      963.99    233.89 o 
   6   8   2     2851.10     2793.24    276.21 o 
   7   8   2       96.11      252.10    232.43 o 
   8   8   2     2421.52     2380.04    307.75 o 
   9   8   2       37.79       45.34    234.32 o 
  10   8   2      343.83      300.61    309.71 o 
  11   8   2      989.05     1711.05    477.73 o 
 -11   9   2      155.31      198.24    377.80 o 
 -10   9   2      428.59      223.42    264.35 o 
  -9   9   2      135.10       86.79    306.07 o 
  -8   9   2      350.96      468.26    215.66 o 
  -7   9   2     5204.80     4651.00    352.93 o 
  -6   9   2      459.23      160.53    207.25 o 
  -5   9   2     1872.54     2152.80    272.58 o 
  -4   9   2     1836.93     1685.49    214.67 o 
  -3   9   2     3470.53     3318.03    262.42 o 
  -2   9   2       16.42       86.62    140.62 o 
  -1   9   2     6601.89     6789.74    194.02 o 
   0   9   2     4127.43     4141.70    163.66 o 
   1   9   2      273.43      339.67    115.09 o 
   2   9   2     1476.01     1601.85    156.31 o 
   3   9   2      657.02      731.41    193.52 o 
   4   9   2      741.91      859.06    255.34 o 
   5   9   2     1567.42     1561.98    244.63 o 
   6   9   2      973.44     1255.73    248.45 o 
   7   9   2     5365.91     5373.79    363.01 o 
   8   9   2      321.50      223.75    220.71 o 
   9   9   2      953.10      784.84    289.30 o 
  10   9   2      104.89      145.35    309.71 o 
 -10  10   2        4.75      -23.84    310.33 o 
  -9  10   2     3442.34     3914.44    638.60 o 
  -8  10   2       57.06       -7.38    211.43 o 
  -7  10   2     1314.77      741.95    243.40 o 
  -6  10   2       64.68     -265.74    177.16 o 
  -5  10   2        5.73       27.33    189.91 o 
  -4  10   2       12.95       95.49    188.25 o 
  -3  10   2     1295.21     1291.51    209.43 o 
  -2  10   2      517.85      294.78    158.65 o 
  -1  10   2     7589.02     8188.97    307.18 o 
   0  10   2       91.01      121.21    105.73 o 
   1  10   2     9685.50    10009.71    298.16 o 
   2  10   2      132.35       85.47    187.18 o 
   3  10   2      847.61      634.33    200.03 o 
   4  10   2      158.09      268.75    221.32 o 
   5  10   2     7914.64     7791.41    400.93 o 
   6  10   2        0.69     -111.59    206.65 o 
   7  10   2       25.55     -133.74    214.54 o 
   8  10   2       10.98     -146.18    227.63 o 
   9  10   2     1244.93     1700.40    293.61 o 
  10  10   2        1.97      106.24    259.86 o 
  -9  11   2      179.51      525.61    289.30 o 
  -8  11   2     1061.67      786.06    233.60 o 
  -7  11   2      421.97      429.53    241.90 o 
  -6  11   2       22.56      386.16    227.75 o 
  -5  11   2     1623.87     1661.66    231.38 o 
  -4  11   2       88.32       23.09    195.25 o 
  -3  11   2     2106.65     2280.17    218.13 o 
  -2  11   2       40.14       15.19    161.78 o 
  -1  11   2      197.96       69.73    179.28 o 
   0  11   2     5327.54     5511.87    323.00 o 
   1  11   2     1026.40      880.23    176.36 o 
   2  11   2       21.10       31.57    188.09 o 
   3  11   2       44.40      278.07    200.77 o 
   4  11   2      599.54      451.16    222.27 o 
   5  11   2     3056.95     2971.42    297.06 o 
   6  11   2       24.22       98.85    206.34 o 
   7  11   2      280.40      204.96    242.65 o 
   8  11   2      418.16      334.21    235.40 o 
   9  11   2      864.68      885.37    260.88 o 
  -8  12   2      350.25      180.14    217.31 o 
  -7  12   2     1346.52      858.22    263.94 o 
  -6  12   2     1490.57     1266.73    253.92 o 
  -5  12   2      806.81     1041.59    323.64 o 
  -4  12   2     3398.56     3216.66    293.36 o 
  -3  12   2     1455.90     1450.47    220.06 o 
  -2  12   2     2552.42     2677.86    235.80 o 
  -1  12   2      120.23        8.79    169.08 o 
   0  12   2      291.23      409.83    419.23 o 
   1  12   2       24.57      -66.96    222.31 o 
   2  12   2      102.21      -18.48    230.25 o 
   3  12   2      904.91     1066.46    207.64 o 
   4  12   2     1219.65     1294.69    216.40 o 
   5  12   2       52.75      -46.66    162.47 o 
   6  12   2      828.46      969.91    249.16 o 
   7  12   2       97.90      -47.50    253.13 o 
   8  12   2     1542.49     1225.90    273.49 o 
  -7  13   2        0.19       54.12    200.30 o 
  -6  13   2      866.69      890.91    238.24 o 
  -5  13   2        0.16      520.78    573.16 o 
  -4  13   2     1026.08     1100.97    208.93 o 
  -3  13   2       73.53       38.02    172.78 o 
  -2  13   2     1230.14     2258.41    399.73 o 
  -1  13   2        1.14       43.80    224.81 o 
   0  13   2      721.21      866.72    280.15 o 
   1  13   2        2.91        6.20    233.99 o 
   2  13   2     4082.20     5194.62    456.64 o 
   3  13   2       70.29     -144.62    233.99 o 
   4  13   2     1944.39     1974.99    273.65 o 
   5  13   2       80.41      -23.77    210.59 o 
   6  13   2      198.02      148.51    209.67 o 
   7  13   2      137.50       48.04    230.87 o 
  -6  14   2     1357.06      811.08    292.28 o 
  -5  14   2        0.48       97.65    190.56 o 
  -4  14   2     2660.44     2779.53    374.38 o 
  -3  14   2       86.35      259.95    275.25 o 
  -2  14   2     1073.67      962.10    309.10 o 
  -1  14   2       31.76       27.36    256.50 o 
   0  14   2      419.70      365.73    273.89 o 
   1  14   2      333.61      483.77    343.87 o 
   2  14   2      150.73      430.49    321.95 o 
   3  14   2     1969.38     1618.43    487.48 o 
   4  14   2      396.13      413.72    290.03 o 
   5  14   2        8.62       75.88    212.03 o 
   6  14   2      340.61      298.79    211.51 o 
  -5  15   2     1412.17    19766.55  13035.15 o 
  -4  15   2       33.56       67.69    360.73 o 
  -3  15   2     1084.82     1508.70    352.51 o 
  -2  15   2       26.91        2.60    308.17 o 
  -1  15   2      265.25      347.60    318.57 o 
   0  15   2     1381.31     1375.51    346.31 o 
   1  15   2      115.19      111.71    331.48 o 
   2  15   2      350.11      490.64    312.26 o 
   3  15   2       28.84      331.48    697.09 o 
   4  15   2       15.83     -311.99    472.85 o 
  -2  16   2        2.21      107.93    304.67 o 
  -1  16   2      595.69      607.79    267.82 o 
   0  16   2       22.16       83.14    306.76 o 
   1  16   2     1229.17     1209.18    315.27 o 
 -11   0   3       52.87      -83.25    199.87 o 
  -9   0   3     6047.98     6318.39    378.98 o 
  -7   0   3     9088.31     9181.98    406.04 o 
  -5   0   3    10819.17    10147.84    421.67 o 
  -3   0   3    42428.32    42665.93    591.80 o 
  -1   0   3     2772.75     2624.23    169.35 o 
   1   0   3    15741.32    15404.29    472.85 o 
   3   0   3       55.65      121.87    214.49 o 
   5   0   3    25576.43    24151.80    836.02 o 
   7   0   3     2861.70     2924.39    283.85 o 
   9   0   3      300.20       95.86    235.95 o 
  11   0   3      644.60      406.04    234.24 o 
 -12   1   3      181.82     -102.85    224.18 o 
 -11   1   3     3269.02     3229.51    444.08 o 
 -10   1   3     1969.42     2087.97    193.82 o 
  -9   1   3       96.03       -0.90    159.27 o 
  -8   1   3     1544.35     1564.19    177.47 o 
  -7   1   3        6.65      -12.29    112.04 o 
  -6   1   3     3220.01     3400.18    176.19 o 
  -5   1   3      219.59      594.87    263.90 o 
  -4   1   3    10048.46     9649.11    222.34 o 
  -3   1   3     6566.24     6180.80    177.19 o 
  -2   1   3      555.81      647.17     98.08 o 
  -1   1   3    21080.28    21158.54    220.75 o 
   0   1   3    10995.74    11325.30    263.84 o 
   1   1   3     2424.33     2271.51    121.33 o 
   2   1   3     7222.10     6596.89    277.53 o 
   3   1   3    14413.03    13306.30    857.96 o 
   4   1   3     3413.36     3060.00    247.76 o 
   5   1   3     1208.39     1533.48    157.32 o 
   6   1   3     7321.15     7100.57    240.78 o 
   7   1   3     2852.75     2894.61    187.73 o 
   8   1   3      785.85      616.01    179.77 o 
   9   1   3     2171.12     2217.79    225.16 o 
  10   1   3     2421.95     2663.95    228.67 o 
  11   1   3     2010.39     1846.92    238.71 o 
  12   1   3       39.72      -62.70    165.83 o 
  13   1   3      906.35      857.96    360.73 o 
 -13   2   3       29.13     -150.28    259.82 o 
 -12   2   3     1865.18     2043.75    338.31 o 
 -11   2   3        0.01       -3.86    204.67 o 
 -10   2   3     3772.23     3594.13    631.61 o 
  -9   2   3      101.85      212.47    156.20 o 
  -8   2   3     1078.36      833.25    159.78 o 
  -7   2   3     7809.18     7869.33    267.38 o 
  -6   2   3      228.23      221.36    124.12 o 
  -5   2   3     2121.63     1924.35    147.20 o 
  -4   2   3      192.17      221.56     99.06 o 
  -3   2   3      346.50      250.92     86.70 o 
  -2   2   3     3336.83     3243.07    109.25 o 
  -1   2   3     6747.87     6817.51    156.71 o 
   0   2   3    44621.49    44711.84    562.19 o 
   1   2   3     4415.85     4378.59    139.40 o 
   2   2   3    12530.58    12104.52    313.78 o 
   3   2   3    14692.99    14013.12   1109.01 o 
   4   2   3    21409.71    22179.24    851.64 o 
   5   2   3      347.49      451.36    123.74 o 
   6   2   3      327.44      279.84    124.95 o 
   7   2   3     8885.38     8881.88    296.46 o 
   8   2   3     2349.03     2339.27    216.19 o 
   9   2   3      897.64     1226.13    187.17 o 
  10   2   3      810.16     1001.48    221.32 o 
  11   2   3       85.16      147.88    235.36 o 
  12   2   3     1588.00     1391.60    327.41 o 
 -12   3   3       63.89       23.09    218.96 o 
 -11   3   3       29.71     -212.20    277.86 o 
 -10   3   3        7.50      -45.63    200.25 o 
  -9   3   3      290.84       74.02    165.24 o 
  -8   3   3     6796.02     6846.07    266.55 o 
  -7   3   3      468.17      353.49    134.81 o 
  -6   3   3    13318.46    13474.00    295.29 o 
  -5   3   3     4105.22     4230.60    171.96 o 
  -4   3   3     1379.89     1403.81    100.97 o 
  -3   3   3       71.38      141.37     75.70 o 
  -2   3   3     5219.57     5141.07    117.10 o 
  -1   3   3      647.03     1548.16    565.83 o 
   0   3   3    58261.93    60364.29   1020.24 o 
   1   3   3     5095.86     5242.71    186.71 o 
   2   3   3    24486.57    20654.09   2550.85 o 
   3   3   3     5703.04     4949.73    307.21 o 
   4   3   3     7537.85     6985.78    513.64 o 
   5   3   3        0.06       23.74    106.08 o 
   6   3   3    10028.24     9821.11    271.43 o 
   7   3   3     1285.38     1244.64    170.42 o 
   8   3   3     9150.86     8794.85    483.38 o 
   9   3   3       16.91     -212.47    177.12 o 
  10   3   3      545.08      415.70    225.28 o 
  11   3   3       97.32      -97.09    224.88 o 
  12   3   3      122.02      333.76    245.94 o 
 -12   4   3     1351.62     1490.52    313.45 o 
 -11   4   3        2.30       98.36    226.89 o 
 -10   4   3     3106.32     3103.03    353.30 o 
  -9   4   3      627.48      347.20    414.36 o 
  -8   4   3     3121.24     2843.53    443.60 o 
  -7   4   3     4814.34     4717.96    271.03 o 
  -6   4   3       18.95       61.17    107.27 o 
  -5   4   3       32.96      -27.88    111.79 o 
  -4   4   3     1848.30     1551.49    101.80 o 
  -3   4   3      194.50      215.39     62.09 o 
  -2   4   3    18877.51    18003.75    419.00 o 
  -1   4   3    32393.27    29124.05   2763.88 o 
   0   4   3    16765.31    16562.62    309.59 o 
   1   4   3    16844.50    17298.48    750.15 o 
   2   4   3     7452.50     7246.23    165.02 o 
   3   4   3     2028.72     1901.38    138.91 o 
   4   4   3      463.04      509.83    131.07 o 
   5   4   3       37.10      -21.58    106.27 o 
   6   4   3        1.12      -77.60    118.06 o 
   7   4   3     3479.45     3578.82    271.08 o 
   8   4   3      477.69      344.96    215.41 o 
   9   4   3      883.88      948.38    289.30 o 
  10   4   3     2700.28     2770.62    355.25 o 
  11   4   3      173.01      269.96    235.20 o 
  12   4   3      583.83      435.04    289.49 o 
 -12   5   3       96.07       85.12    268.60 o 
 -11   5   3      820.48      526.48    286.10 o 
 -10   5   3     1995.78     2139.51    329.63 o 
  -9   5   3     4409.83     4032.92    408.68 o 
  -8   5   3       71.33      309.88    276.82 o 
  -7   5   3     1268.65     1298.03    458.23 o 
  -6   5   3     4053.93     3977.27    215.10 o 
  -5   5   3     3969.67     3711.51    172.39 o 
  -4   5   3    12311.82    12221.05    165.32 o 
  -3   5   3     4520.84     4160.34    240.01 o 
  -2   5   3     1990.17     2105.85    116.07 o 
  -1   5   3    10720.14    10813.69    223.89 o 
   0   5   3      939.40      923.64    104.55 o 
   1   5   3    17447.45    17434.76    517.86 o 
   2   5   3       18.99      -56.45     82.19 o 
   3   5   3      378.30      415.93    119.62 o 
   4   5   3     4470.93     4023.97    188.33 o 
   5   5   3       94.00       74.99    103.92 o 
   6   5   3     2120.19     2379.67    203.10 o 
   7   5   3       22.11       86.18    185.02 o 
   8   5   3      548.50      392.56    320.62 o 
   9   5   3     4591.09     4657.68    402.90 o 
  10   5   3      478.74      417.48    271.30 o 
  11   5   3      627.23      497.96    282.74 o 
  12   5   3        7.14       60.81    234.24 o 
 -12   6   3      596.82      490.25    281.83 o 
 -11   6   3       97.42      173.85    225.60 o 
 -10   6   3      163.98       32.35    270.44 o 
  -9   6   3     4223.56     4693.35    430.21 o 
  -8   6   3       92.84       49.95    245.94 o 
  -7   6   3      692.57      486.68    283.11 o 
  -6   6   3      876.92      718.64    204.50 o 
  -5   6   3    19882.44    19518.51    442.57 o 
  -4   6   3       66.31      163.48    149.96 o 
  -3   6   3    19548.61    19411.55    423.49 o 
  -2   6   3     2387.30     2380.29    127.93 o 
  -1   6   3     1327.43     1477.89    115.53 o 
   0   6   3       21.55       16.84     97.03 o 
   1   6   3       34.58       97.23    102.26 o 
   2   6   3     1365.57     1363.75    137.71 o 
   3   6   3     4358.34     4215.59    201.26 o 
   4   6   3     1338.38     1239.06    155.34 o 
   5   6   3    13996.58    14406.40    589.63 o 
   6   6   3      625.39      574.28    183.04 o 
   7   6   3     1279.62     1275.62    431.42 o 
   8   6   3      311.17      500.68    279.58 o 
   9   6   3     2565.05     2314.60    346.31 o 
  10   6   3       51.06       27.51    236.10 o 
  11   6   3       21.90       30.85    230.83 o 
  12   6   3      524.47      525.61    258.65 o 
 -10   7   3      463.80      367.35    288.99 o 
  -9   7   3      530.87      600.74    333.92 o 
  -8   7   3        0.14       62.55    242.92 o 
  -7   7   3      274.44      249.08    235.73 o 
  -6   7   3        0.33       41.11    175.90 o 
  -5   7   3       12.27      -37.70    209.96 o 
  -4   7   3     3545.22     3215.19    242.58 o 
  -3   7   3    16711.86    16964.89    430.47 o 
  -2   7   3      416.23      453.51     97.86 o 
  -1   7   3     3792.21     3320.81    148.18 o 
   0   7   3      330.36      431.10    111.19 o 
   1   7   3     6434.30     6442.06    242.04 o 
   2   7   3     1455.84     1438.20    116.41 o 
   3   7   3    15120.54    14723.22    330.73 o 
   4   7   3     1043.75      923.06    152.88 o 
   5   7   3        0.34      -11.08    173.51 o 
   6   7   3     1444.87     1695.23    242.16 o 
   7   7   3     1277.52     1918.69    454.54 o 
   8   7   3      160.74       42.51    281.65 o 
   9   7   3     2129.73     2156.57    389.98 o 
  10   7   3      254.79      215.49    242.55 o 
  11   7   3     1631.90     1347.00    301.24 o 
 -11   8   3       20.51     -156.27    238.06 o 
 -10   8   3      452.80      201.45    280.15 o 
  -9   8   3     1155.77      963.19    295.10 o 
  -8   8   3      121.67      127.44    223.89 o 
  -7   8   3     1644.58     1905.16    269.12 o 
  -6   8   3      645.58      488.96    205.19 o 
  -5   8   3     4225.81     4661.72    294.52 o 
  -4   8   3      864.70      895.98    199.40 o 
  -3   8   3       10.59       28.23    188.83 o 
  -2   8   3     6927.07     6943.77    269.49 o 
  -1   8   3      437.94      555.61    112.86 o 
   0   8   3     1297.17     1455.98    126.70 o 
   1   8   3     2082.51     2311.23    142.64 o 
   2   8   3     3327.38     3390.89    173.83 o 
   3   8   3     3547.43     3325.73    163.37 o 
   4   8   3     3262.87     3438.85    271.78 o 
   5   8   3     2568.46     2484.04    255.79 o 
   6   8   3     1794.60     1712.56    252.49 o 
   7   8   3     2543.37     2275.60    287.21 o 
   8   8   3       59.28       90.79    228.74 o 
   9   8   3     1572.63     1798.16    326.97 o 
  10   8   3      268.80      218.98    239.40 o 
  11   8   3       28.29      -12.45    223.97 o 
 -10   9   3      149.21     -104.95    236.60 o 
  -9   9   3     1364.04     1178.63    310.33 o 
  -8   9   3     2392.95     2370.37    275.82 o 
  -7   9   3      184.27      147.35    237.40 o 
  -6   9   3     7358.89     7001.05    390.48 o 
  -5   9   3     1385.62     1524.94    272.28 o 
  -4   9   3     2070.34     2120.50    250.47 o 
  -3   9   3      748.48      885.26    183.16 o 
  -2   9   3      795.50      918.46    136.14 o 
  -1   9   3      855.04      872.36    141.10 o 
   0   9   3        0.59      -25.61    104.91 o 
   1   9   3     4818.43     4962.98    194.27 o 
   2   9   3     4280.94     4195.55    218.40 o 
   3   9   3      255.07      303.49    200.22 o 
   4   9   3     6198.52     5947.97    345.64 o 
   5   9   3      677.05      659.35    237.00 o 
   6   9   3     2012.92     1662.61    268.13 o 
   7   9   3       69.98       86.23    204.52 o 
   8   9   3     2782.81     2874.21    312.37 o 
   9   9   3     1334.20     1412.52    336.07 o 
  10   9   3       76.38       20.55    231.73 o 
 -10  10   3      410.64      608.78    300.44 o 
  -9  10   3       69.95       19.78    272.79 o 
  -8  10   3     1065.06     1358.32    375.76 o 
  -7  10   3       34.32       45.23    186.95 o 
  -6  10   3      104.43     -102.06    188.64 o 
  -5  10   3        0.03       19.90    171.87 o 
  -4  10   3      578.92      664.61    206.18 o 
  -3  10   3      133.14       67.26    167.66 o 
  -2  10   3      805.76      555.43    171.32 o 
  -1  10   3       15.42       42.28    130.52 o 
   0  10   3     9942.65    10291.95    280.40 o 
   1  10   3       12.92       56.42    129.96 o 
   2  10   3     5296.63     5047.81    291.74 o 
   3  10   3      391.00      338.58    194.43 o 
   4  10   3     1084.37      897.26    216.32 o 
   5  10   3      273.32      287.58    227.63 o 
   6  10   3      135.80       56.97    183.05 o 
   7  10   3       82.05      234.84    239.62 o 
   8  10   3      697.88      701.42    234.79 o 
   9  10   3        5.83     -252.12    380.23 o 
  10  10   3     2480.00     2574.66    403.12 o 
  -9  11   3      251.12      137.58    258.85 o 
  -8  11   3      695.02      854.62    321.92 o 
  -7  11   3      316.40       49.38    188.74 o 
  -6  11   3     1546.09     1589.26    256.13 o 
  -5  11   3     2674.53     2743.98    267.82 o 
  -4  11   3     3386.20     3536.43    289.70 o 
  -3  11   3      105.64      120.53    180.95 o 
  -2  11   3     1259.84     1446.65    204.36 o 
  -1  11   3     1166.26     1266.85    197.56 o 
   0  11   3       11.81      -60.04    173.04 o 
   1  11   3     3981.64     4092.31    379.46 o 
   2  11   3       30.10      -51.69    161.64 o 
   3  11   3      366.14      411.67    230.32 o 
   4  11   3     2476.79     2836.48    568.60 o 
   5  11   3       42.63      -58.30    173.50 o 
   6  11   3     1375.69     1494.49    275.04 o 
   7  11   3       57.13      -32.52    229.63 o 
   8  11   3      307.80      613.32    249.29 o 
   9  11   3     1359.34     1319.19    281.35 o 
  -8  12   3       27.38     -251.75    292.49 o 
  -7  12   3     1525.72     1371.03    262.99 o 
  -6  12   3      409.07      651.32    230.16 o 
  -5  12   3     2258.97     2357.09    291.86 o 
  -4  12   3      603.74      484.01    187.77 o 
  -3  12   3      360.48      424.12    169.35 o 
  -2  12   3     2805.30     2927.32    231.96 o 
  -1  12   3        7.50       77.40    162.58 o 
   0  12   3      176.87      373.93    272.87 o 
   1  12   3      519.62      967.73    279.14 o 
   2  12   3      857.69      785.00    266.72 o 
   3  12   3     1202.94      882.00    239.72 o 
   4  12   3     1098.39     1019.50    211.90 o 
   5  12   3      817.10      822.94    231.94 o 
   6  12   3      762.93      751.00    278.64 o 
   7  12   3      886.56      908.82    274.22 o 
   8  12   3       66.40     -123.28    240.58 o 
  -7  13   3       23.27     -108.79    228.30 o 
  -6  13   3       11.63      -88.35    195.91 o 
  -5  13   3        0.39       85.95    164.56 o 
  -4  13   3       11.22       71.14    162.93 o 
  -3  13   3     1914.35     2045.26    271.55 o 
  -2  13   3        0.05      143.54    164.72 o 
  -1  13   3     3816.81     3415.34    371.84 o 
   0  13   3       41.18        3.35    302.81 o 
   1  13   3      595.81      691.18    267.12 o 
   2  13   3        1.88     -102.37    331.48 o 
   3  13   3     3543.05     4289.28    416.85 o 
   4  13   3        0.21       20.36    169.79 o 
   5  13   3        0.67     -127.40    190.46 o 
   6  13   3        2.40      -98.95    208.36 o 
   7  13   3      241.00      161.66    226.71 o 
  -6  14   3        3.87      106.38    179.98 o 
  -5  14   3      544.47      745.66    221.01 o 
  -4  14   3       59.58      235.09    194.12 o 
  -3  14   3      926.14     1349.01    599.60 o 
  -2  14   3      919.45     1149.77    298.03 o 
  -1  14   3       95.50      204.30    230.25 o 
   0  14   3       51.63       82.64    280.28 o 
   1  14   3      382.72      571.07    297.37 o 
   2  14   3      340.82      357.85    260.80 o 
   3  14   3      620.42      268.11    399.73 o 
   4  14   3      609.06      646.44    270.47 o 
   5  14   3     1142.25      948.05    304.35 o 
   6  14   3      411.29      431.30    221.04 o 
  -4  15   3      658.41      565.32    269.26 o 
  -3  15   3       91.49      189.45    237.54 o 
  -2  15   3      576.46      437.89    289.38 o 
  -1  15   3      831.28      918.56    291.26 o 
   0  15   3      203.37      169.58    251.35 o 
   1  15   3      990.14      987.39    309.71 o 
   2  15   3       81.96      244.17    363.17 o 
   3  15   3        4.66       75.56    450.92 o 
   4  15   3      774.10      238.86    385.11 o 
   0  16   3     1622.68     1967.70    443.60 o 
 -12   0   4       26.11      -43.87    297.36 o 
 -10   0   4     3659.22     3925.52    339.95 o 
  -8   0   4    14643.28    14879.69    539.25 o 
  -6   0   4     2962.82     3102.07    273.44 o 
  -4   0   4      478.39      961.48    229.11 o 
  -2   0   4      450.79      304.35    155.74 o 
   0   0   4    42405.37    41793.39    730.30 o 
   2   0   4     2732.48     2257.02    326.61 o 
   4   0   4    11233.00    10573.39    575.22 o 
   6   0   4    22520.60    23149.97    607.51 o 
   8   0   4      277.31      -90.64    220.28 o 
  10   0   4     1416.44      962.31    253.29 o 
  12   0   4        4.13      404.61    380.23 o 
 -12   1   4     1384.77     1373.89    320.51 o 
 -11   1   4        6.83      -84.39    180.65 o 
 -10   1   4      180.34      389.49    155.54 o 
  -9   1   4     3008.61     2968.09    231.65 o 
  -8   1   4      156.21      222.60    154.32 o 
  -7   1   4      405.05      388.74    136.05 o 
  -6   1   4     3182.92     3411.69    190.14 o 
  -5   1   4     3032.47     3334.19    176.68 o 
  -4   1   4     3683.62     3577.16    159.46 o 
  -3   1   4     5041.12     4736.81    191.38 o 
  -2   1   4     6667.65     6359.37    188.39 o 
  -1   1   4     2687.77     2531.65    108.88 o 
   0   1   4    11535.32    11050.03    621.12 o 
   1   1   4       20.60        9.10    118.25 o 
   2   1   4     3190.47     2728.89    234.19 o 
   3   1   4     2791.00     2996.49    267.12 o 
   4   1   4     2386.87     2588.28    258.85 o 
   5   1   4     9321.93     9288.52   1157.76 o 
   6   1   4      314.22      209.36    128.72 o 
   7   1   4      843.56      812.35    169.36 o 
   8   1   4     3565.24     3814.58    245.14 o 
   9   1   4       11.78       28.63    159.86 o 
  10   1   4     4424.92     4531.05    268.20 o 
  11   1   4        7.82       24.19    177.05 o 
  12   1   4      829.22      501.10    199.90 o 
 -12   2   4      731.74      961.19    262.33 o 
 -11   2   4     1424.28     1670.39    290.02 o 
 -10   2   4        0.23       59.28    163.24 o 
  -9   2   4      102.52      106.12    154.81 o 
  -8   2   4     1751.89     1732.13    189.15 o 
  -7   2   4      990.30      863.18    149.07 o 
  -6   2   4     7995.81     8006.15    253.84 o 
  -5   2   4     5799.70     5917.50    204.16 o 
  -4   2   4       77.96      190.40    106.10 o 
  -3   2   4     9986.77    10028.66    178.81 o 
  -2   2   4      649.75      649.73     72.00 o 
  -1   2   4     8796.31     8677.06    327.58 o 
   0   2   4    29997.59    33113.43   1206.70 o 
   1   2   4    20640.51    20174.81    546.27 o 
   2   2   4     3626.78     3247.85    291.55 o 
   3   2   4     2169.55     2106.46    219.88 o 
   4   2   4    10598.44    11170.84    397.58 o 
   5   2   4      222.97      898.94    384.23 o 
   6   2   4      141.77       72.55    139.90 o 
   7   2   4     5802.93     5790.05    266.89 o 
   8   2   4     4445.82     4711.23    262.05 o 
   9   2   4     3962.54     3502.00    246.56 o 
  10   2   4        9.60       31.57    162.50 o 
  11   2   4      487.90      542.52    196.18 o 
  12   2   4      829.42      612.32    287.68 o 
 -12   3   4       34.12       39.43    269.96 o 
 -11   3   4     2397.51     2621.09    346.11 o 
 -10   3   4      140.64       23.68    202.63 o 
  -9   3   4      409.93      426.79    186.50 o 
  -8   3   4       83.09      372.49    292.32 o 
  -7   3   4    17102.33    16762.22    364.44 o 
  -6   3   4      369.69      428.35    122.17 o 
  -5   3   4     6972.43     6655.26    244.86 o 
  -4   3   4       15.96      -29.56     94.94 o 
  -3   3   4      223.47      208.35     83.11 o 
  -2   3   4     1294.49     1393.16     84.85 o 
  -1   3   4        6.02       85.27     93.96 o 
   0   3   4     3277.31     3032.22    147.59 o 
   1   3   4    19918.21    19987.79    274.01 o 
   2   3   4       99.75       56.00    102.86 o 
   3   3   4    19816.39    18939.22    398.36 o 
   4   3   4     1579.79     1338.83    222.31 o 
   5   3   4     1673.73     1405.54    191.36 o 
   6   3   4       24.07      117.49    131.70 o 
   7   3   4     3266.79     3624.69    247.67 o 
   8   3   4      266.87      164.98    134.68 o 
   9   3   4     1909.24     2013.83    262.40 o 
  10   3   4      406.64      183.74    181.60 o 
  11   3   4     1212.12     1213.29    296.10 o 
  12   3   4       51.18      122.11    211.80 o 
 -12   4   4      550.79      447.96    275.18 o 
 -11   4   4      299.57      239.24    259.45 o 
 -10   4   4      183.53      177.80    244.99 o 
  -9   4   4       97.72      382.48    259.84 o 
  -8   4   4      184.49      130.34    166.40 o 
  -7   4   4       95.29       83.48    165.28 o 
  -6   4   4     6228.45     6162.39    215.20 o 
  -5   4   4     8517.80     8117.65    211.45 o 
  -4   4   4      126.26       63.87     91.72 o 
  -3   4   4    14347.58    14285.48    194.10 o 
  -2   4   4       82.87      111.82     85.16 o 
  -1   4   4    34693.52    36368.35    650.14 o 
   0   4   4     3956.56     4539.40    166.84 o 
   1   4   4    10250.39    10210.34    232.52 o 
   2   4   4    11017.23    10864.50    213.47 o 
   3   4   4      253.18      244.58    142.16 o 
   4   4   4     2948.26     2732.28    185.94 o 
   5   4   4     6370.23     6064.47    293.38 o 
   6   4   4      586.87      538.94    143.71 o 
   7   4   4     1470.22     1454.83    233.41 o 
   8   4   4     1098.43     1130.68    213.61 o 
   9   4   4     3086.46     3173.66    356.65 o 
  10   4   4      438.99      462.05    237.32 o 
  11   4   4     1465.03     1286.30    285.85 o 
  12   4   4      826.06      575.22    274.07 o 
 -12   5   4      627.59      562.67    272.05 o 
 -11   5   4      390.01      534.76    268.52 o 
 -10   5   4      666.30      100.96    294.82 o 
  -9   5   4     2946.40     3171.35    412.95 o 
  -8   5   4     2237.52     2188.27    404.61 o 
  -7   5   4      481.28      787.66    294.58 o 
  -6   5   4      822.57      813.75    154.06 o 
  -5   5   4     1369.59     1323.65    156.37 o 
  -4   5   4     9267.85     9346.97    191.86 o 
  -3   5   4     5227.45     4636.89    205.46 o 
  -2   5   4     5804.33     5587.60    181.45 o 
  -1   5   4    11281.76    11094.02    245.96 o 
   0   5   4     7359.97     7176.29    212.09 o 
   1   5   4    10764.74    10903.15    735.28 o 
   2   5   4     6299.59     6172.38    175.58 o 
   3   5   4     2356.41     2389.43    202.86 o 
   4   5   4     4113.98     3715.33    199.97 o 
   5   5   4     6359.65     6639.72    272.87 o 
   6   5   4      497.08      228.63    187.75 o 
   7   5   4      925.52     1224.13    257.90 o 
   8   5   4      975.04     1012.26    276.70 o 
   9   5   4       29.49        9.37    217.89 o 
  10   5   4     1444.24     1192.28    276.70 o 
  11   5   4        0.08       89.11    235.41 o 
  12   5   4       70.12      181.73    239.10 o 
 -12   6   4      113.48      303.13    281.65 o 
 -11   6   4      466.24      604.21    288.99 o 
 -10   6   4     3670.75     4062.34    420.36 o 
  -9   6   4      342.16      347.18    249.86 o 
  -8   6   4     6301.19     6603.64    490.75 o 
  -7   6   4       59.19        8.78    236.46 o 
  -6   6   4      811.59      877.36    226.14 o 
  -5   6   4      486.03      535.34    131.11 o 
  -4   6   4     3550.90     3533.95    230.23 o 
  -3   6   4      852.95      872.36    116.22 o 
  -2   6   4       67.01      123.25    101.06 o 
  -1   6   4     2200.47     2008.37    148.95 o 
   0   6   4    28229.53    28789.39    790.16 o 
   1   6   4     3102.02     3157.68    170.98 o 
   2   6   4     3798.51     3591.03    150.42 o 
   3   6   4     1973.31     1682.57    156.64 o 
   4   6   4     9061.90     8620.43    283.79 o 
   5   6   4      328.85      380.07    151.85 o 
   6   6   4     7048.30     6838.23    300.64 o 
   7   6   4      367.21      211.90    271.72 o 
   8   6   4       82.65        4.73    246.18 o 
   9   6   4       79.88       70.20    243.36 o 
  10   6   4      211.46      158.65    243.42 o 
  11   6   4        0.04       41.10    225.55 o 
 -11   7   4        0.68     -131.62    234.74 o 
 -10   7   4     1628.56     1536.46    333.85 o 
  -9   7   4      453.08      584.65    295.79 o 
  -8   7   4      378.61      513.29    262.33 o 
  -7   7   4       11.56       62.34    221.34 o 
  -6   7   4     2444.73     2210.09    263.79 o 
  -5   7   4      155.37      -57.36    204.46 o 
  -4   7   4     1478.29     1382.34    201.73 o 
  -3   7   4      804.03      819.77    178.74 o 
  -2   7   4    17717.67    17242.42    388.97 o 
  -1   7   4      667.87      748.76    113.22 o 
   0   7   4     7235.68     7118.20    371.91 o 
   1   7   4      565.13      540.94    109.14 o 
   2   7   4      670.88      644.53    105.96 o 
   3   7   4       76.64       27.39    100.45 o 
   4   7   4      929.30      805.90    159.59 o 
   5   7   4     1511.66     1302.04    181.86 o 
   6   7   4     4174.60     3805.96    331.97 o 
   7   7   4      508.10      449.74    215.01 o 
   8   7   4     6337.75     6379.58    848.21 o 
   9   7   4      232.76       99.58    216.42 o 
  10   7   4      382.94      216.91    251.23 o 
  11   7   4       33.03       69.43    260.85 o 
 -11   8   4      999.43     1181.70    320.62 o 
 -10   8   4      687.66      639.55    294.82 o 
  -9   8   4      146.60      185.24    262.14 o 
  -8   8   4     1824.08     1385.63    303.28 o 
  -7   8   4     2431.26     2806.01    278.76 o 
  -6   8   4     4744.29     4805.17    347.31 o 
  -5   8   4        8.12      -19.76    198.39 o 
  -4   8   4      234.14      209.26    204.91 o 
  -3   8   4     5888.54     5735.28    260.68 o 
  -2   8   4       39.61       87.96    148.24 o 
  -1   8   4     8925.03     8929.12    234.87 o 
   0   8   4       12.88      -53.28    112.81 o 
   1   8   4        6.50      -55.27    104.43 o 
   2   8   4     7919.32     8070.01    255.56 o 
   3   8   4     1252.44     1164.40    135.00 o 
   4   8   4     5107.68     4786.04    245.46 o 
   5   8   4     3215.76     2822.59    294.16 o 
   6   8   4      606.58      779.85    286.87 o 
   7   8   4     2424.70     2554.00    290.94 o 
   8   8   4     1928.63     2045.65    342.96 o 
   9   8   4      889.19      406.03    273.89 o 
  10   8   4      331.90      233.65    296.38 o 
  11   8   4      342.26      362.16    261.98 o 
 -10   9   4       22.95       46.04    252.78 o 
  -9   9   4      535.14      576.08    303.69 o 
  -8   9   4       49.55       64.80    275.18 o 
  -7   9   4     6913.74     6566.85    497.30 o 
  -6   9   4     2040.42     1995.54    243.75 o 
  -5   9   4     3952.07     3629.42    304.18 o 
  -4   9   4     1906.80     2068.87    240.70 o 
  -3   9   4       32.68       80.70    154.71 o 
  -2   9   4        7.67      -38.80    148.86 o 
  -1   9   4      210.80      215.94    155.51 o 
   0   9   4      472.70      380.34    117.09 o 
   1   9   4      984.85      936.73    131.05 o 
   2   9   4     3820.02     3687.88    213.99 o 
   3   9   4     5189.20     4899.39    246.23 o 
   4   9   4      920.36      807.20    218.66 o 
   5   9   4     1257.78     1273.77    268.52 o 
   6   9   4      389.53      578.05    420.05 o 
   7   9   4      997.56      936.03    276.83 o 
   8   9   4      663.29      507.58    235.66 o 
   9   9   4      199.60      515.30    258.25 o 
  10   9   4     1274.47     1141.55    306.66 o 
 -10  10   4        0.05     -141.58    251.46 o 
  -9  10   4      103.68      281.85    262.14 o 
  -8  10   4       64.51      170.52    251.82 o 
  -7  10   4      123.91     -271.59    210.59 o 
  -6  10   4       65.93     -160.81    178.86 o 
  -5  10   4     8540.40     8486.21    431.05 o 
  -4  10   4        0.06       43.33    162.33 o 
  -3  10   4      308.32      421.44    176.57 o 
  -2  10   4       13.98      -19.10    141.68 o 
  -1  10   4     2348.37     2415.50    187.80 o 
   0  10   4       86.83       32.97    133.93 o 
   1  10   4     7101.19     7057.39    277.61 o 
   2  10   4      198.53       -0.75    124.72 o 
   3  10   4       50.00      -10.05    165.47 o 
   4  10   4      366.42      246.64    200.50 o 
   5  10   4     2369.01     2244.58    271.62 o 
   6  10   4       25.20      146.86    210.60 o 
   7  10   4      108.84      219.87    206.53 o 
   8  10   4      106.88       25.60    215.41 o 
   9  10   4     2611.28     2635.15    391.22 o 
  -9  11   4      649.08      633.17    276.85 o 
  -8  11   4      163.78      178.61    256.05 o 
  -7  11   4     1424.93     1210.63    332.76 o 
  -6  11   4      398.68      347.90    212.81 o 
  -5  11   4      937.36      570.29    228.55 o 
  -4  11   4      763.16      899.04    178.98 o 
  -3  11   4       70.97      -14.44    154.23 o 
  -2  11   4      178.96      159.57    171.42 o 
  -1  11   4      326.21      252.90    177.09 o 
   0  11   4      861.13      958.55    184.48 o 
   1  11   4     1783.03     1471.91    275.89 o 
   2  11   4      402.49      582.37    202.76 o 
   3  11   4     1646.18     2262.46    717.11 o 
   4  11   4       51.16      157.95    207.55 o 
   5  11   4     1222.51     1778.54    374.40 o 
   6  11   4       26.63       15.39    196.11 o 
   7  11   4      815.87      790.20    228.45 o 
   8  11   4       81.85        8.33    207.75 o 
   9  11   4        0.35      -26.13    222.25 o 
  -8  12   4     1294.26      743.92    314.46 o 
  -7  12   4       57.25      182.05    279.01 o 
  -6  12   4      938.46     1251.85    327.55 o 
  -5  12   4        6.36      111.39    182.55 o 
  -4  12   4       86.58      -13.70    166.88 o 
  -3  12   4      487.70      541.15    160.88 o 
  -2  12   4       30.61       38.35    140.57 o 
  -1  12   4     3085.37     2973.86    371.18 o 
   0  12   4      917.74      776.99    276.71 o 
   1  12   4       90.82      310.71    237.76 o 
   2  12   4     2785.37     2779.01    334.53 o 
   3  12   4      123.32       66.45    194.46 o 
   4  12   4     1942.39     2179.21    292.26 o 
   5  12   4        0.90     -155.20    212.20 o 
   6  12   4     1284.33     1180.01    255.93 o 
   7  12   4      483.14      662.89    243.26 o 
   8  12   4      133.19      -51.40    217.82 o 
  -7  13   4        0.71       62.24    324.81 o 
  -6  13   4      177.35      262.13    203.41 o 
  -5  13   4       10.60      119.72    181.86 o 
  -4  13   4      245.12      292.21    183.47 o 
  -3  13   4      116.92      140.32    178.98 o 
  -2  13   4     6288.51     6439.44    375.40 o 
  -1  13   4       81.19      349.48    263.54 o 
   0  13   4     1474.20     1869.11    369.22 o 
   1  13   4       13.03      172.76    300.89 o 
   2  13   4      156.80     -263.24    438.73 o 
   3  13   4        8.65      -51.17    248.61 o 
   4  13   4      528.25      294.87    201.34 o 
   5  13   4        9.52       79.78    198.30 o 
   6  13   4      637.86      570.66    243.55 o 
   7  13   4        0.07     -326.46    282.17 o 
  -6  14   4      662.66      976.85    355.86 o 
  -5  14   4        0.66      -82.27    177.02 o 
  -4  14   4      321.21      198.86    220.03 o 
  -3  14   4      736.30      290.43    211.90 o 
  -2  14   4       45.56      208.57    251.82 o 
  -1  14   4      849.35     1260.13    303.33 o 
   0  14   4      397.71      546.39    370.48 o 
   1  14   4      152.01      -12.78    225.55 o 
   2  14   4      633.24     1352.41    421.67 o 
   3  14   4       51.85      -63.37    375.36 o 
   4  14   4      860.74      923.01    292.89 o 
   5  14   4       10.40       35.52    287.34 o 
  -4  15   4      560.84     1034.54    277.08 o 
  -3  15   4       77.69      -34.32    214.92 o 
  -2  15   4      110.65      291.30    304.69 o 
  -1  15   4      632.27      852.10    280.15 o 
   0  15   4      378.53      939.60    779.96 o 
   1  15   4      397.03      730.61    290.52 o 
   2  15   4      361.81      707.28    328.52 o 
   3  15   4      623.95      336.36    385.11 o 
   4  15   4      326.98      648.35    443.60 o 
 -11   0   5     1277.83     1156.88    443.60 o 
  -9   0   5    10604.57    10531.96    513.38 o 
  -7   0   5     2681.04     3219.57    293.53 o 
  -5   0   5     8424.58     8891.24    363.55 o 
  -3   0   5       43.30       11.10    129.77 o 
  -1   0   5    22257.55    21572.11    479.09 o 
   1   0   5    15118.24    14609.70    589.85 o 
   3   0   5    14915.84    13878.48    633.72 o 
   5   0   5    17367.43    19016.50    814.09 o 
   7   0   5     3402.96     3216.24    317.72 o 
   9   0   5     3724.50     3683.24    351.38 o 
  11   0   5     2359.21     1579.43    414.36 o 
 -12   1   5        0.26      -69.14    215.25 o 
 -11   1   5     1026.34     1025.71    211.20 o 
 -10   1   5      110.24       97.37    146.24 o 
  -9   1   5       67.16       53.87    143.69 o 
  -8   1   5     4099.60     3968.21    237.39 o 
  -7   1   5     4647.67     4800.57    235.85 o 
  -6   1   5       23.98      105.64    132.73 o 
  -5   1   5     2898.76     2460.07    168.89 o 
  -4   1   5      137.46      203.69    107.49 o 
  -3   1   5    12082.49    11989.02    313.11 o 
  -2   1   5      548.54      430.93     87.71 o 
  -1   1   5     4469.64     4200.89    131.35 o 
   0   1   5    17881.16    16769.20    231.29 o 
   1   1   5      746.12      716.18    160.76 o 
   2   1   5     5698.30     6166.41    311.60 o 
   3   1   5     1639.93     1522.88    197.71 o 
   4   1   5      399.18      497.64    329.05 o 
   5   1   5     1552.67     1388.12    234.09 o 
   6   1   5     7054.56     6316.77    314.92 o 
   7   1   5     5116.46     5610.05    267.89 o 
   8   1   5      485.77      424.31    157.62 o 
   9   1   5     4562.09     4580.33    263.71 o 
  10   1   5     1236.89     1148.90    174.46 o 
  11   1   5      701.22      588.53    213.57 o 
  12   1   5        0.22       -0.26    192.20 o 
 -12   2   5      488.18      566.83    372.92 o 
 -11   2   5     2461.27     3072.31    424.11 o 
 -10   2   5      505.87      228.72    174.77 o 
  -9   2   5       62.30       11.18    179.90 o 
  -8   2   5      520.21      616.70    149.98 o 
  -7   2   5     2924.59     2840.10    208.90 o 
  -6   2   5     9695.32     9678.58    282.62 o 
  -5   2   5     1037.76      823.02    134.69 o 
  -4   2   5    15903.36    15979.16    312.00 o 
  -3   2   5     2442.71     2409.77    141.48 o 
  -2   2   5     5740.60     5558.97    111.11 o 
  -1   2   5     3842.72     3989.13    148.52 o 
   0   2   5     4952.45     4937.09    179.72 o 
   1   2   5      160.35      106.64     89.97 o 
   2   2   5      385.30      353.99    140.34 o 
   3   2   5    11565.85    10537.73    388.37 o 
   4   2   5     2647.88     2229.86    259.45 o 
   5   2   5     1918.21     1814.89    292.75 o 
   6   2   5     2277.73     2204.34    232.35 o 
   7   2   5      386.46      443.11    150.94 o 
   8   2   5     5063.56     5292.39    281.15 o 
   9   2   5      186.08      302.25    218.12 o 
  10   2   5       44.30      173.65    217.31 o 
  11   2   5     1121.00     1318.90    248.41 o 
  12   2   5      242.97      344.23    286.04 o 
 -12   3   5     2208.89     2760.56    379.48 o 
 -11   3   5       66.38       -4.60    233.46 o 
 -10   3   5     3653.86     3830.90    386.86 o 
  -9   3   5      186.72      202.00    204.17 o 
  -8   3   5     2119.70     1967.66    238.31 o 
  -7   3   5      421.45      501.85    136.74 o 
  -6   3   5     6801.39     6826.15    248.29 o 
  -5   3   5     1087.77     1088.61    131.81 o 
  -4   3   5      920.90     1060.59    110.34 o 
  -3   3   5     1208.63     1245.28    106.51 o 
  -2   3   5    16117.39    16559.83    253.98 o 
  -1   3   5      137.34      257.40    106.86 o 
   0   3   5     4933.62     5024.93    185.33 o 
   1   3   5     3365.76     3515.56    150.39 o 
   2   3   5    15096.57    14882.07    353.21 o 
   3   3   5       28.40      160.93    151.76 o 
   4   3   5     7870.13     7319.18    597.16 o 
   5   3   5       11.05       31.10    221.80 o 
   6   3   5      432.23      329.38    190.52 o 
   7   3   5       79.36      164.71    159.18 o 
   8   3   5        0.14      121.00    221.32 o 
   9   3   5      217.42       73.82    194.50 o 
  10   3   5      294.34      175.24    203.06 o 
  11   3   5      189.60      244.50    240.80 o 
  12   3   5     2413.74     2233.47    373.99 o 
 -12   4   5      281.83      238.44    237.17 o 
 -11   4   5     1657.05     1883.16    341.04 o 
 -10   4   5     1090.28     1026.67    323.43 o 
  -9   4   5       85.42     -188.73    235.20 o 
  -8   4   5      580.84      555.35    197.87 o 
  -7   4   5      632.49      394.60    189.83 o 
  -6   4   5     3248.41     3270.65    185.30 o 
  -5   4   5     1596.22     1533.42    124.36 o 
  -4   4   5    16689.29    17413.22    437.32 o 
  -3   4   5     4619.79     4669.02    144.10 o 
  -2   4   5    19475.13    20812.51    565.61 o 
  -1   4   5      431.80      373.63    106.70 o 
   0   4   5     4092.45     4019.15    178.64 o 
   1   4   5      761.19      851.05    116.30 o 
   2   4   5      643.29      529.49    110.23 o 
   3   4   5     4958.98     4609.68    252.35 o 
   4   4   5    12762.61    11910.22    513.87 o 
   5   4   5       30.22      187.96    171.37 o 
   6   4   5     8393.35     8661.51    351.23 o 
   7   4   5     1001.02      988.29    220.02 o 
   8   4   5     2407.04     2304.10    281.35 o 
   9   4   5       20.31       10.47    172.69 o 
  10   4   5     1831.08     1537.67    337.75 o 
  11   4   5      297.91       67.85    253.20 o 
  12   4   5      224.02      213.16    243.42 o 
 -12   5   5      197.83      218.12    232.95 o 
 -11   5   5       16.78      -36.10    254.80 o 
 -10   5   5     1278.40     1711.22    345.79 o 
  -9   5   5      706.69      568.67    309.31 o 
  -8   5   5     2178.77     2014.81    333.60 o 
  -7   5   5        7.50      -19.87    155.63 o 
  -6   5   5      130.99      -34.57    162.85 o 
  -5   5   5     4702.15     3957.51    541.99 o 
  -4   5   5        4.12      -35.40     92.11 o 
  -3   5   5     6607.67     6751.86    181.67 o 
  -2   5   5      461.18      573.82     98.12 o 
  -1   5   5     1954.32     1812.87    147.42 o 
   0   5   5    16080.74    16614.44    512.93 o 
   1   5   5     1179.51     1374.20    135.75 o 
   2   5   5     4765.18     4356.05    170.74 o 
   3   5   5      511.47      701.63    181.99 o 
   4   5   5      562.58      416.51    191.47 o 
   5   5   5    10636.13    10355.53    335.49 o 
   6   5   5     2825.53     3214.83    277.03 o 
   7   5   5     2360.52     2137.68    270.30 o 
   8   5   5      364.95      384.59    191.34 o 
   9   5   5      891.71     1069.62    287.88 o 
  10   5   5      159.96      309.53    261.98 o 
  11   5   5      653.95      655.25    256.78 o 
 -11   6   5      735.44      761.75    278.26 o 
 -10   6   5       99.57      202.23    238.64 o 
  -9   6   5     7559.38     7941.01    726.34 o 
  -8   6   5      334.58      977.36    628.85 o 
  -7   6   5      331.27      149.76    259.10 o 
  -6   6   5      754.25      786.94    212.25 o 
  -5   6   5      488.86      613.52    143.45 o 
  -4   6   5       11.54      107.31    156.59 o 
  -3   6   5        0.91      -18.56     97.15 o 
  -2   6   5     3464.08     3390.90    156.93 o 
  -1   6   5    23863.46    24030.82    383.03 o 
   0   6   5     1712.51     1877.71    156.62 o 
   1   6   5     4143.76     3814.59    263.71 o 
   2   6   5     3612.39     3261.10    158.94 o 
   3   6   5     3041.99     3249.82    236.27 o 
   4   6   5     1470.76     1203.80    177.90 o 
   5   6   5     2654.24     2294.06    217.42 o 
   6   6   5     1688.34     1806.49    249.72 o 
   7   6   5      169.05      228.31    238.66 o 
   8   6   5      791.37     1129.51    274.78 o 
   9   6   5     1478.51     1664.73    305.33 o 
  10   6   5        2.94       81.13    221.35 o 
  11   6   5      334.28      338.31    221.20 o 
 -11   7   5      265.46      321.57    309.55 o 
 -10   7   5        3.78      -55.94    209.66 o 
  -9   7   5       67.47      -37.29    259.82 o 
  -8   7   5     2309.99     2262.19    332.30 o 
  -7   7   5     6787.89     6684.44    572.79 o 
  -6   7   5       29.47     -358.76    239.17 o 
  -5   7   5     2340.98     2258.72    247.89 o 
  -4   7   5      578.24      708.57    176.67 o 
  -3   7   5     9034.64     8460.92    350.40 o 
  -2   7   5        0.40      -22.53    105.28 o 
  -1   7   5     8670.61     8372.24    244.68 o 
   0   7   5    11206.19    11146.41    282.96 o 
   1   7   5      342.18      340.40    133.34 o 
   2   7   5     1253.94     1118.92    130.12 o 
   3   7   5     1014.47     1045.01    136.31 o 
   4   7   5      126.78      117.23    153.55 o 
   5   7   5     4090.19     4514.76    399.16 o 
   6   7   5     2108.99     2100.66    268.78 o 
   7   7   5     3783.04     4155.85    416.42 o 
   8   7   5       28.32        9.21    215.12 o 
   9   7   5     1703.97     1651.96    360.91 o 
  10   7   5      504.22      641.89    254.80 o 
  11   7   5       22.57       67.13    247.54 o 
 -11   8   5     1115.95      779.56    292.75 o 
 -10   8   5      175.77      293.39    290.34 o 
  -9   8   5     1411.93     1450.54    309.55 o 
  -8   8   5     1263.90     1294.89    332.64 o 
  -7   8   5     1557.32     2356.64    667.84 o 
  -6   8   5     2721.13     2659.98    340.78 o 
  -5   8   5      656.04      800.76    207.93 o 
  -4   8   5      147.97       18.04    160.16 o 
  -3   8   5     1090.68     1090.00    169.34 o 
  -2   8   5     7276.45     7605.30    283.55 o 
  -1   8   5     3386.04     3329.27    172.87 o 
   0   8   5     4226.89     4009.23    204.96 o 
   1   8   5     1859.83     1714.42    171.25 o 
   2   8   5      667.15      595.41    123.22 o 
   3   8   5     8913.02     9006.53    333.51 o 
   4   8   5      102.54      245.57    241.87 o 
   5   8   5     1226.93     1085.36    261.84 o 
   6   8   5      847.34     1207.21    286.73 o 
   7   8   5       55.51      -68.01    202.43 o 
   8   8   5     1859.71     2083.85    344.25 o 
   9   8   5      455.17      498.07    248.47 o 
  10   8   5       17.34      170.25    246.73 o 
 -10   9   5     1307.10     1646.89    362.27 o 
  -9   9   5      362.40      301.94    248.31 o 
  -8   9   5      681.86      370.62    295.56 o 
  -7   9   5       36.73      -50.37    265.12 o 
  -6   9   5     2254.00     2633.05    339.95 o 
  -5   9   5     2401.86     2406.00    260.11 o 
  -4   9   5      817.13      796.41    174.28 o 
  -3   9   5     1333.45     1386.77    192.79 o 
  -2   9   5     3908.01     3915.04    239.37 o 
  -1   9   5      519.41      594.42    159.89 o 
   0   9   5     2697.71     2578.03    190.42 o 
   1   9   5      253.55      244.78    149.92 o 
   2   9   5     1861.07     1724.98    163.13 o 
   3   9   5      825.26      793.64    156.66 o 
   4   9   5     3857.43     3942.38    623.07 o 
   5   9   5     2427.14     2203.22    295.18 o 
   6   9   5      361.50      501.44    208.11 o 
   7   9   5       17.08       49.57    190.03 o 
   8   9   5        8.69       39.41    200.03 o 
   9   9   5        0.34       89.63    226.80 o 
  10   9   5     1062.65      846.32    308.80 o 
  -9  10   5       19.79      125.72    279.14 o 
  -8  10   5      259.27      286.85    261.66 o 
  -7  10   5        0.42      -18.57    235.20 o 
  -6  10   5     1074.94     1216.49    314.83 o 
  -5  10   5      122.64      116.96    169.75 o 
  -4  10   5     4786.38     4858.95    270.80 o 
  -3  10   5      344.79      111.67    167.30 o 
  -2  10   5      841.06      810.15    191.50 o 
  -1  10   5       14.54      -92.62    165.73 o 
   0  10   5      209.17      172.65    146.06 o 
   1  10   5       94.97       24.97    138.79 o 
   2  10   5      863.67      854.23    180.83 o 
   3  10   5      925.37      814.51    217.83 o 
   4  10   5     3990.90     4177.94    316.89 o 
   5  10   5       71.23      -41.26    198.36 o 
   6  10   5     1304.60     1324.73    252.43 o 
   7  10   5      195.94      264.84    203.84 o 
   8  10   5      620.97      914.36    238.71 o 
   9  10   5       87.43      376.92    284.59 o 
  -9  11   5       57.73     -117.26    641.03 o 
  -8  11   5      582.79      771.84    291.33 o 
  -7  11   5       38.37     -122.31    321.74 o 
  -6  11   5      373.33      463.89    256.64 o 
  -5  11   5     1810.81     2249.58    267.07 o 
  -4  11   5      284.03      123.99    175.48 o 
  -3  11   5     3899.67     3950.75    261.15 o 
  -2  11   5      756.62      984.75    193.75 o 
  -1  11   5      121.91      102.23    202.98 o 
   0  11   5     2200.86     2632.00    225.48 o 
   1  11   5       39.59      113.75    172.18 o 
   2  11   5     2107.24     2189.08    237.73 o 
   3  11   5      105.59      -71.90    166.19 o 
   4  11   5     1474.90     1343.47    246.49 o 
   5  11   5     2179.16     2166.02    278.44 o 
   6  11   5      544.27      620.44    251.51 o 
   7  11   5      261.01      234.98    284.72 o 
   8  11   5        3.31     -180.84    194.83 o 
  -8  12   5      128.20      116.38    258.86 o 
  -7  12   5      785.42      683.35    284.24 o 
  -6  12   5      276.36      357.33    200.81 o 
  -5  12   5      161.11      237.63    194.18 o 
  -4  12   5      171.31      399.87    181.00 o 
  -3  12   5        1.52       50.17    150.69 o 
  -2  12   5     2208.66     2145.89    328.38 o 
  -1  12   5     1284.15     1366.57    257.50 o 
   0  12   5     1361.43     1169.20    298.60 o 
   1  12   5     1752.33     1941.40    441.17 o 
   2  12   5     1819.23     1796.42    296.31 o 
   3  12   5     2334.67     1629.50    453.54 o 
   4  12   5       45.40       91.53    203.23 o 
   5  12   5      791.18      934.47    240.53 o 
   6  12   5      144.31      206.35    198.55 o 
   7  12   5        8.99      253.01    222.40 o 
   8  12   5     1170.17      970.62    301.16 o 
  -7  13   5     1021.13     1436.23    351.79 o 
  -6  13   5       20.61      386.66    279.57 o 
  -5  13   5      648.29      733.73    432.61 o 
  -4  13   5        0.65     -155.80    154.00 o 
  -3  13   5     3759.70     3795.30    316.58 o 
  -2  13   5       51.73       33.14    167.28 o 
  -1  13   5     2006.60     2548.52    394.40 o 
   0  13   5      120.39      341.61    263.24 o 
   1  13   5        0.20       55.41    230.64 o 
   2  13   5       53.19      134.94    216.43 o 
   3  13   5      135.46      248.17    363.17 o 
   4  13   5        9.22       76.84    275.50 o 
   5  13   5      723.41      439.83    237.80 o 
   6  13   5        9.43     -174.15    198.17 o 
  -5  14   5      139.90      -14.98    193.99 o 
  -4  14   5        0.89       58.14    231.67 o 
  -3  14   5       15.67      290.34    210.27 o 
  -2  14   5      359.58      606.25    306.55 o 
  -1  14   5      637.80      610.87    489.91 o 
   0  14   5      135.85      286.33    260.88 o 
   1  14   5      859.67      717.00    270.44 o 
   2  14   5      319.14      277.86    477.73 o 
   3  14   5      842.91      731.22    438.73 o 
   4  14   5       80.13       -4.91    243.53 o 
   5  14   5      170.78     -150.85    276.92 o 
  -3  15   5      422.61      425.28    336.36 o 
  -2  15   5      582.52      406.44    279.88 o 
  -1  15   5        5.11      158.99    244.28 o 
   0  15   5      560.11      971.46    320.81 o 
   1  15   5      197.31      690.65    514.29 o 
   2  15   5     1206.70     1646.27    599.60 o 
   3  15   5        5.77     -321.74    463.10 o 
 -12   0   6     1238.35     1038.33    385.11 o 
 -10   0   6      838.94      752.81    269.96 o 
  -8   0   6     6936.89     6845.81    494.79 o 
  -6   0   6      939.76     1046.46    236.60 o 
  -4   0   6     5759.90     5398.77    309.55 o 
  -2   0   6      664.24      777.83    172.25 o 
   0   0   6    14231.00    13404.95    341.39 o 
   2   0   6     6217.48     6429.83    448.48 o 
   4   0   6     2000.06     1998.66    355.86 o 
   6   0   6      363.85      433.85    346.11 o 
   8   0   6      911.86      759.92    228.39 o 
  10   0   6    10788.06    10177.92   1094.39 o 
  12   0   6     1737.60     1340.56    443.60 o 
 -12   1   6        0.15       29.25    326.61 o 
 -11   1   6       35.73       78.04    207.15 o 
 -10   1   6       42.38       49.17    167.20 o 
  -9   1   6     2083.40     2025.26    217.71 o 
  -8   1   6     5460.97     5558.80    273.14 o 
  -7   1   6      179.35       93.74    134.00 o 
  -6   1   6     8647.86     8338.45    279.97 o 
  -5   1   6     1622.71     1378.81    157.47 o 
  -4   1   6    15598.97    14877.48    323.82 o 
  -3   1   6      507.79      520.09     95.09 o 
  -2   1   6     1888.16     1853.35    112.48 o 
  -1   1   6     1075.54     1169.13    105.34 o 
   0   1   6       40.13       20.00     90.54 o 
   1   1   6     1174.36      893.38    140.54 o 
   2   1   6     3765.68     3592.79    256.78 o 
   3   1   6      691.95      642.66    195.03 o 
   4   1   6    13272.92    12980.65    489.66 o 
   5   1   6     1153.72     1369.96    279.02 o 
   6   1   6     6623.88     7171.70    449.62 o 
   7   1   6      632.04      405.54    177.44 o 
   8   1   6     2787.66     2667.79    227.80 o 
   9   1   6     1906.18     1972.26    211.39 o 
  10   1   6      379.40      896.49    495.11 o 
  11   1   6     1566.75     1556.51    271.51 o 
  12   1   6       69.73      298.04    234.59 o 
 -12   2   6      867.45     1340.74    311.94 o 
 -11   2   6       78.30       75.16    253.49 o 
 -10   2   6     1657.15     1646.02    230.39 o 
  -9   2   6      298.82      237.36    162.24 o 
  -8   2   6       72.43      103.31    147.57 o 
  -7   2   6     5962.04     5886.06    251.52 o 
  -6   2   6      273.65      195.95    132.67 o 
  -5   2   6     6065.14     5764.12    226.28 o 
  -4   2   6       11.02       30.12    115.54 o 
  -3   2   6     3698.80     3738.85    147.88 o 
  -2   2   6    25028.56    25650.50    572.71 o 
  -1   2   6       12.66      -64.73     89.52 o 
   0   2   6     9301.90     9306.03    239.31 o 
   1   2   6     1639.83     1436.39    118.40 o 
   2   2   6     3828.64     3751.87    287.07 o 
   3   2   6     9524.47     8504.36    401.56 o 
   4   2   6     6534.42     6738.82    369.96 o 
   5   2   6     1517.97     1804.56    333.92 o 
   6   2   6      925.52      680.19    238.66 o 
   7   2   6     2595.23     2667.64    214.01 o 
   8   2   6      421.56      473.98    176.20 o 
   9   2   6      823.56     1014.66    220.09 o 
  10   2   6     1044.29      842.53    196.48 o 
  11   2   6       30.21       59.18    203.82 o 
  12   2   6      857.07      827.53    269.26 o 
 -12   3   6       46.57       67.26    222.31 o 
 -11   3   6     5020.26     5888.73    682.47 o 
 -10   3   6        4.52       64.29    232.42 o 
  -9   3   6     1164.05     1356.07    228.06 o 
  -8   3   6      643.24      706.41    190.18 o 
  -7   3   6       53.89      -10.26    125.45 o 
  -6   3   6       19.98       79.91    120.71 o 
  -5   3   6        0.58       91.30    110.31 o 
  -4   3   6      102.90      113.36    115.17 o 
  -3   3   6    13557.58    13309.35    293.90 o 
  -2   3   6       28.90       36.98     74.09 o 
  -1   3   6    33262.88    30760.97   1639.09 o 
   0   3   6      812.29     1113.45    132.52 o 
   1   3   6     3442.41     3555.71    162.31 o 
   2   3   6       55.23       50.10    118.78 o 
   3   3   6    12856.36    12772.79    372.10 o 
   4   3   6       73.64      -89.13    169.40 o 
   5   3   6      789.54      782.36    283.61 o 
   6   3   6      525.46      524.60    259.45 o 
   7   3   6     4110.78     4211.04    251.06 o 
   8   3   6       79.35      228.30    253.74 o 
   9   3   6      228.06       76.38    215.83 o 
  10   3   6      141.43       22.66    183.66 o 
  11   3   6      550.33      761.78    253.96 o 
  12   3   6       26.94      107.91    263.54 o 
 -12   4   6        7.14      -10.94    302.24 o 
 -11   4   6      724.58      674.06    318.16 o 
 -10   4   6      917.27     2292.74    901.83 o 
  -9   4   6     1343.70     1288.94    288.99 o 
  -8   4   6      974.81      897.20    211.10 o 
  -7   4   6     2270.84     2075.03    235.55 o 
  -6   4   6       33.17      -49.55    122.90 o 
  -5   4   6     6205.25     6506.74    243.26 o 
  -4   4   6        3.62       23.06     89.28 o 
  -3   4   6     4492.24     4596.76    213.53 o 
  -2   4   6     8140.44     7844.04    217.85 o 
  -1   4   6     2263.01     2411.98    159.62 o 
   0   4   6     1663.82     1924.19    163.69 o 
   1   4   6       28.56        8.59    107.35 o 
   2   4   6     3654.13     3704.53    183.08 o 
   3   4   6     7146.65     7116.45    317.66 o 
   4   4   6     4123.20     3579.49    453.52 o 
   5   4   6     8636.66     8831.25    461.46 o 
   6   4   6     1335.51     1178.41    241.64 o 
   7   4   6     3635.96     3666.99    302.96 o 
   8   4   6      471.18      312.57    258.66 o 
   9   4   6      486.74      389.34    214.47 o 
  10   4   6        2.82      485.04    252.30 o 
  11   4   6      225.98      180.81    227.19 o 
 -11   5   6       95.83       41.06    233.84 o 
 -10   5   6     3240.32     3000.21    823.84 o 
  -9   5   6      618.17      451.87    303.88 o 
  -8   5   6      948.16      789.31    330.05 o 
  -7   5   6     2129.33     2128.13    237.11 o 
  -6   5   6      306.90      151.06    170.62 o 
  -5   5   6     1986.07     1679.91    476.89 o 
  -4   5   6     6975.00     7005.81    183.56 o 
  -3   5   6      324.55      297.90     99.75 o 
  -2   5   6     1704.69     1626.26    123.55 o 
  -1   5   6      202.97      111.32    111.63 o 
   0   5   6     5557.34     5202.87    214.15 o 
   1   5   6    36386.06    34751.60   1192.11 o 
   2   5   6     1085.46      940.89    116.90 o 
   3   5   6       17.66      103.76    166.93 o 
   4   5   6     8935.03     8672.57    984.61 o 
   5   5   6     1373.71     1306.54    233.69 o 
   6   5   6     2797.37     3028.51    276.69 o 
   7   5   6       50.83      112.02    211.67 o 
   8   5   6      560.90      208.58    191.13 o 
   9   5   6     2515.42     2238.58    341.20 o 
  10   5   6      401.72      402.17    244.33 o 
  11   5   6      458.64      364.72    240.00 o 
 -11   6   6       49.92      137.46    246.15 o 
 -10   6   6      340.94      616.55    260.09 o 
  -9   6   6       39.24      133.67    258.75 o 
  -8   6   6     2636.88     3074.43    455.79 o 
  -7   6   6      223.98      228.38    250.39 o 
  -6   6   6     1686.20     1584.94    210.63 o 
  -5   6   6      751.46      624.25    175.74 o 
  -4   6   6     4135.78     4218.58    223.58 o 
  -3   6   6        3.13      -46.45    106.80 o 
  -2   6   6     1172.03     1151.47    125.26 o 
  -1   6   6      153.48       63.85    132.43 o 
   0   6   6     3412.15     3290.09    186.72 o 
   1   6   6      990.35      993.53    137.69 o 
   2   6   6     7524.66     7637.68    229.10 o 
   3   6   6     3124.06     2835.66    254.78 o 
   4   6   6      876.52      917.88    221.83 o 
   5   6   6      268.58      256.01    156.93 o 
   6   6   6       92.23       65.53    191.43 o 
   7   6   6      298.37      425.77    232.89 o 
   8   6   6     2093.28     1817.76    303.28 o 
   9   6   6      751.72      577.35    251.23 o 
  10   6   6     2355.27     1943.87    353.42 o 
  11   6   6      175.75      120.41    246.39 o 
 -11   7   6       47.43      168.13    258.18 o 
 -10   7   6      331.22      349.51    283.98 o 
  -9   7   6      600.38      632.86    343.67 o 
  -8   7   6      414.53      557.59    375.36 o 
  -7   7   6     1316.56     1238.74    296.20 o 
  -6   7   6    17319.30    17627.11    687.51 o 
  -5   7   6      373.18      509.72    255.95 o 
  -4   7   6      275.42      177.15    149.99 o 
  -3   7   6       12.74       -7.10    136.83 o 
  -2   7   6     2288.15     2108.71    152.86 o 
  -1   7   6     2210.56     2468.74    198.28 o 
   0   7   6      230.09      202.13    139.50 o 
   1   7   6     1870.90     1814.57    165.24 o 
   2   7   6     8439.76     8290.71    241.01 o 
   3   7   6        2.62      148.46    142.83 o 
   4   7   6     5025.90     4652.61    296.08 o 
   5   7   6      101.50       -6.20    163.87 o 
   6   7   6      167.28      121.15    228.91 o 
   7   7   6      105.47     -109.19    241.22 o 
   8   7   6     4082.56     4576.36    461.74 o 
   9   7   6      464.50      707.87    288.10 o 
  10   7   6      109.67       68.82    233.18 o 
 -10   8   6      973.16     1118.25    328.63 o 
  -9   8   6      170.05       -8.08    272.05 o 
  -8   8   6      560.53      426.50    294.82 o 
  -7   8   6     3551.66     3405.53    467.98 o 
  -6   8   6       69.29      174.34    267.59 o 
  -5   8   6      225.27      456.22    222.79 o 
  -4   8   6     1802.63     1781.38    186.52 o 
  -3   8   6        3.26       99.47    145.54 o 
  -2   8   6     5954.94     6286.79    289.39 o 
  -1   8   6     2051.47     2011.41    176.95 o 
   0   8   6      254.88      270.64    148.76 o 
   1   8   6       62.37      187.21    158.80 o 
   2   8   6     2781.14     2679.47    213.90 o 
   3   8   6     4378.88     4277.95    293.67 o 
   4   8   6     2044.45     1748.28    212.20 o 
   5   8   6       17.18       12.85    200.99 o 
   6   8   6      101.93       76.74    210.00 o 
   7   8   6     1754.08     1711.01    290.73 o 
   8   8   6      603.52      937.36    358.30 o 
   9   8   6      250.74      356.31    280.53 o 
  10   8   6      276.12      435.46    275.54 o 
 -10   9   6      112.79      -81.53    269.33 o 
  -9   9   6      368.92      671.27    325.73 o 
  -8   9   6      423.23      239.32    254.12 o 
  -7   9   6       60.90       84.01    306.57 o 
  -6   9   6       15.87     -145.98    248.31 o 
  -5   9   6     1004.83      832.22    215.18 o 
  -4   9   6     1205.32     1127.85    224.45 o 
  -3   9   6     2626.94     2862.96    227.09 o 
  -2   9   6      483.06      257.73    180.10 o 
  -1   9   6     7666.78     7901.19    348.29 o 
   0   9   6     3551.95     3414.11    234.50 o 
   1   9   6     3049.14     3341.85    273.94 o 
   2   9   6     1724.93     1366.56    198.48 o 
   3   9   6      700.78      790.16    147.96 o 
   4   9   6      270.35      356.06    223.31 o 
   5   9   6     1362.77      926.61    248.18 o 
   6   9   6      190.56      234.82    219.33 o 
   7   9   6      185.47      191.88    236.11 o 
   8   9   6      123.89      100.66    255.11 o 
   9   9   6     2226.82     1779.29    472.85 o 
  -9  10   6     1384.63     1226.94    351.54 o 
  -8  10   6       21.03     -150.78    397.29 o 
  -7  10   6     1085.63     1151.15    357.25 o 
  -6  10   6       30.88      222.23    209.59 o 
  -5  10   6     1874.11     1988.45    240.70 o 
  -4  10   6        0.49      -68.89    179.69 o 
  -3  10   6     4530.87     4831.78    271.97 o 
  -2  10   6       43.70       45.79    159.48 o 
  -1  10   6       82.80       36.81    145.72 o 
   0  10   6       16.35      -20.30    257.65 o 
   1  10   6     1194.32     1026.12    297.01 o 
   2  10   6      387.62      321.23    153.93 o 
   3  10   6     1971.38     1552.60    229.77 o 
   4  10   6      383.81      387.06    201.44 o 
   5  10   6     4170.20     4573.27    368.96 o 
   6  10   6       97.73       36.24    190.64 o 
   7  10   6     2002.69     1767.03    263.79 o 
   8  10   6        2.19      121.22    233.32 o 
   9  10   6       17.05       69.89    287.61 o 
  -8  11   6      389.58      696.32    359.21 o 
  -7  11   6      332.06      592.52    197.03 o 
  -6  11   6      328.66      853.90    494.26 o 
  -5  11   6      363.69      273.50    185.46 o 
  -4  11   6     4769.96     5455.32    345.06 o 
  -3  11   6      451.95      477.03    161.97 o 
  -2  11   6      257.44      306.06    162.80 o 
  -1  11   6     2029.08     2568.79    274.81 o 
   0  11   6      725.64      874.83    210.41 o 
   1  11   6     2228.79     2502.12    261.01 o 
   2  11   6       16.64      -80.49    126.13 o 
   3  11   6     1344.98     1511.59    372.18 o 
   4  11   6     1589.78     1619.85    266.96 o 
   5  11   6        5.86       18.98    220.85 o 
   6  11   6     1048.15     1051.35    231.53 o 
   7  11   6       25.22      -14.62    190.52 o 
   8  11   6       67.27     -107.87    189.43 o 
  -7  12   6      528.99      989.38    376.82 o 
  -6  12   6       18.96      213.98    210.17 o 
  -5  12   6      164.11      408.77    208.35 o 
  -4  12   6      645.25      788.31    251.16 o 
  -3  12   6      132.13      197.03    154.72 o 
  -2  12   6     1290.61     1172.20    218.85 o 
  -1  12   6      466.94      442.86    248.01 o 
   0  12   6     1055.76     1189.23    244.79 o 
   1  12   6       10.03       19.17    230.64 o 
   2  12   6     1089.57     1180.87    324.17 o 
   3  12   6     2332.12     2626.58    376.87 o 
   4  12   6       88.32      -24.24    172.90 o 
   5  12   6        3.64        3.55    233.56 o 
   6  12   6       12.00       27.16    204.24 o 
   7  12   6      215.70      423.83    250.62 o 
  -6  13   6     2358.56     2758.63    331.03 o 
  -5  13   6        7.36      -22.89    182.56 o 
  -4  13   6      529.90      612.20    195.48 o 
  -3  13   6        8.29       88.38    348.55 o 
  -2  13   6      623.73      549.24    200.03 o 
  -1  13   6       21.89      278.60    350.98 o 
   0  13   6       98.89      387.54    570.35 o 
   1  13   6       29.10      241.13    239.45 o 
   2  13   6     1372.29     1545.11    300.86 o 
   3  13   6       62.40       95.07    287.61 o 
   4  13   6     1806.86     2352.68    416.79 o 
   5  13   6       36.22      275.00    229.65 o 
   6  13   6      303.68      241.60    238.47 o 
  -5  14   6      123.88      227.74    261.65 o 
  -4  14   6      279.41      336.68    255.16 o 
  -3  14   6       20.73      238.61    252.31 o 
  -2  14   6      960.23     1047.24    293.87 o 
  -1  14   6       72.91      403.86    301.87 o 
   0  14   6     1756.41     1673.16    334.30 o 
   1  14   6       78.43      158.62    259.45 o 
   2  14   6     1335.27     1179.70    458.23 o 
   3  14   6      189.80     -151.12    477.73 o 
   4  14   6       68.10      -68.90    270.57 o 
  -2  15   6       28.57      409.63    281.74 o 
  -1  15   6      697.77      843.25    455.79 o 
   0  15   6       31.80       87.75    394.86 o 
   1  15   6     1212.92     1758.77    655.66 o 
   2  15   6      133.50      367.35    611.78 o 
 -11   0   7      606.78      311.99    302.24 o 
  -9   0   7      310.04      209.22    200.20 o 
  -7   0   7        1.69      210.51    225.33 o 
  -5   0   7    10008.51     9724.75    413.55 o 
  -3   0   7    31680.52    29813.14    640.36 o 
  -1   0   7     4509.05     4465.86    279.07 o 
   1   0   7     1706.87     1457.56    385.11 o 
   3   0   7       60.83       19.50    243.74 o 
   5   0   7      853.03     1111.45    375.36 o 
   7   0   7      813.25      375.36    389.98 o 
   9   0   7     4152.94     3964.23    368.39 o 
  11   0   7     2417.07     2895.62    580.10 o 
 -12   1   7      457.23      428.98    394.86 o 
 -11   1   7      818.69      831.15    208.02 o 
 -10   1   7      198.35      222.64    189.37 o 
  -9   1   7     2013.61     1849.51    188.68 o 
  -8   1   7      995.39      860.64    173.21 o 
  -7   1   7     8673.41     8676.64    301.90 o 
  -6   1   7     1594.75     1488.46    165.64 o 
  -5   1   7     5053.10     4954.38    235.15 o 
  -4   1   7     8586.54     8656.64    235.16 o 
  -3   1   7      152.62      148.64     86.56 o 
  -2   1   7       67.59       77.19     87.59 o 
  -1   1   7     5147.17     5278.88    191.11 o 
   0   1   7     1379.87     1451.94    140.45 o 
   1   1   7    10183.70    10187.97    697.37 o 
   2   1   7     1818.33     1699.54    446.04 o 
   3   1   7    13245.36    12198.80    631.28 o 
   4   1   7     2548.16     2567.45    308.17 o 
   5   1   7     5925.42     6105.61    419.01 o 
   6   1   7      416.92      534.48    258.86 o 
   7   1   7     1863.16     1943.17    589.85 o 
   8   1   7        3.96      -32.30    142.84 o 
   9   1   7        9.86      144.45    154.19 o 
  10   1   7     1820.38     1863.84    257.23 o 
  11   1   7       47.42       51.15    189.32 o 
  12   1   7      249.17      214.31    233.08 o 
 -12   2   7      371.78      258.95    257.90 o 
 -11   2   7      919.27     1312.30    327.83 o 
 -10   2   7     1523.14     1418.92    241.57 o 
  -9   2   7      286.83      386.80    213.12 o 
  -8   2   7     2736.29     2952.84    227.30 o 
  -7   2   7     1412.54     1325.34    177.21 o 
  -6   2   7     4796.00     4714.14    227.24 o 
  -5   2   7       70.87      -29.08    124.49 o 
  -4   2   7      943.76      979.33    109.80 o 
  -3   2   7     1758.94     1740.19    120.03 o 
  -2   2   7      307.42      372.50    102.70 o 
  -1   2   7    24338.58    24683.53    342.07 o 
   0   2   7     2956.66     2974.30    151.80 o 
   1   2   7       55.08       80.33    115.04 o 
   2   2   7     9823.42    11339.00    604.47 o 
   3   2   7      314.26      143.99    219.01 o 
   4   2   7     5087.55     4806.96    480.17 o 
   5   2   7      202.73       59.49    236.10 o 
   6   2   7     4061.62     4292.55    400.50 o 
   7   2   7     5702.10     5709.53    471.36 o 
   8   2   7      475.92      486.09    164.52 o 
   9   2   7     1879.57     1763.39    247.01 o 
  10   2   7      317.07      254.25    232.60 o 
  11   2   7       65.24      225.18    201.21 o 
 -12   3   7      518.97      303.45    254.71 o 
 -11   3   7       35.12       50.62    266.49 o 
 -10   3   7     2142.19     2700.36    352.70 o 
  -9   3   7     2455.86     2103.44    266.98 o 
  -8   3   7     1517.75     1474.72    222.65 o 
  -7   3   7      643.42      606.29    157.81 o 
  -6   3   7     1982.14     2141.55    189.74 o 
  -5   3   7      113.35      116.32    126.35 o 
  -4   3   7        8.27      -13.96    106.12 o 
  -3   3   7      129.59      121.91     75.05 o 
  -2   3   7    21759.17    20567.35    904.69 o 
  -1   3   7      289.86      307.76    132.34 o 
   0   3   7     1889.09     1454.19    149.52 o 
   1   3   7      443.36      368.19    109.44 o 
   2   3   7      767.37     1116.57    167.46 o 
   3   3   7       38.65      -43.87    244.28 o 
   4   3   7      204.92      104.62    261.15 o 
   5   3   7     2552.15     2771.58    314.38 o 
   6   3   7     3558.80     3743.44    361.74 o 
   7   3   7      215.54      -31.57    209.64 o 
   8   3   7     6096.70     7510.48    513.97 o 
   9   3   7      170.75      179.79    186.75 o 
  10   3   7      489.03      390.79    198.91 o 
  11   3   7       18.59      186.55    229.03 o 
 -11   4   7      332.72      428.71    244.08 o 
 -10   4   7     1991.74     1965.00    344.35 o 
  -9   4   7      728.65      851.75    286.41 o 
  -8   4   7     5711.41     6347.15    376.91 o 
  -7   4   7     2578.26     2898.52    267.13 o 
  -6   4   7      278.30      226.18    196.93 o 
  -5   4   7      926.09      904.45    150.99 o 
  -4   4   7     4407.71     4127.13    163.40 o 
  -3   4   7      429.83      424.15     89.14 o 
  -2   4   7        4.97       89.02    123.52 o 
  -1   4   7     6909.55     6399.29    233.81 o 
   0   4   7     3550.54     3463.86    197.07 o 
   1   4   7     1587.13     1866.41    171.66 o 
   2   4   7     3361.77     2880.42    303.42 o 
   3   4   7       17.56      -40.00    172.90 o 
   4   4   7     5180.51     4963.63    379.95 o 
   5   4   7     1102.21     1538.98    297.79 o 
   6   4   7     2408.14     2870.91    391.82 o 
   7   4   7     3053.07     3249.58    300.09 o 
   8   4   7      122.60      120.53    203.69 o 
   9   4   7      489.33      302.65    186.73 o 
  10   4   7      206.94      344.53    237.66 o 
  11   4   7       26.74      200.92    223.74 o 
 -11   5   7      516.96      123.67    289.30 o 
 -10   5   7        9.67      182.58    243.42 o 
  -9   5   7      560.07      814.58    304.34 o 
  -8   5   7       39.32     -170.49    233.19 o 
  -7   5   7     1361.19     1293.39    241.32 o 
  -6   5   7      343.80      282.40    180.33 o 
  -5   5   7       27.02       49.35    137.99 o 
  -4   5   7     7975.31     8319.21    253.12 o 
  -3   5   7      448.09      276.18    104.11 o 
  -2   5   7     1497.02     1354.67    132.74 o 
  -1   5   7     1815.18     1796.18    159.35 o 
   0   5   7     7799.70     7566.54    287.78 o 
   1   5   7    12252.61    11897.80    308.15 o 
   2   5   7    10347.85    10609.36    273.48 o 
   3   5   7     1442.74     1482.69    214.22 o 
   4   5   7     1837.92     1788.02    238.78 o 
   5   5   7      179.85      236.65    249.03 o 
   6   5   7     1123.93     1075.15    240.82 o 
   7   5   7     1133.20     1248.78    234.90 o 
   8   5   7     1156.81     1069.24    210.07 o 
   9   5   7       48.07       68.46    239.40 o 
  10   5   7     1011.11      747.21    343.67 o 
  11   5   7        4.45      252.72    375.36 o 
 -11   6   7      463.34      543.99    375.36 o 
 -10   6   7       52.44       40.29    242.42 o 
  -9   6   7       18.19      122.72    274.73 o 
  -8   6   7      104.59      -18.52    257.90 o 
  -7   6   7      782.60      676.18    262.35 o 
  -6   6   7      320.40      344.70    210.04 o 
  -5   6   7     5400.15     5554.60    262.13 o 
  -4   6   7        5.76      -39.91    170.06 o 
  -3   6   7     6517.84     6593.88    209.05 o 
  -2   6   7      661.69      762.24    122.94 o 
  -1   6   7     1918.98     1784.95    174.68 o 
   0   6   7      151.76       44.06    144.65 o 
   1   6   7     9951.40     9650.13    977.97 o 
   2   6   7     1701.52     1484.81    154.89 o 
   3   6   7     2902.39     2794.80    271.88 o 
   4   6   7      781.90      789.14    228.60 o 
   5   6   7     3671.23     3330.81    286.69 o 
   6   6   7      634.42      591.91    235.88 o 
   7   6   7     1601.56     1331.54    235.26 o 
   8   6   7       40.36      122.44    300.94 o 
   9   6   7     2191.12     2155.14    330.38 o 
  10   6   7       55.47       53.55    215.46 o 
 -10   7   7      221.37      333.36    267.81 o 
  -9   7   7      185.31      475.72    301.48 o 
  -8   7   7      192.71       16.99    259.84 o 
  -7   7   7     2910.62     2989.71    368.39 o 
  -6   7   7      584.77      367.44    372.92 o 
  -5   7   7     3794.54     3963.76    290.95 o 
  -4   7   7       83.33      109.26    195.37 o 
  -3   7   7       11.01       37.55    155.74 o 
  -2   7   7      191.35      231.09    118.87 o 
  -1   7   7     1729.63     1956.17    185.88 o 
   0   7   7       79.28      -21.31    137.91 o 
   1   7   7     1164.45     1264.17    159.83 o 
   2   7   7      990.90      987.44    147.99 o 
   3   7   7     9016.02     9469.76    586.68 o 
   4   7   7      799.20     1014.76    219.09 o 
   5   7   7      725.85      534.30    206.93 o 
   6   7   7      473.14      553.40    198.26 o 
   7   7   7      702.52      970.40    290.80 o 
   8   7   7       40.01      294.05    258.75 o 
   9   7   7      690.40      963.62    310.38 o 
  10   7   7      138.02      448.78    273.44 o 
 -10   8   7      848.43      930.88    330.05 o 
  -9   8   7      302.40      175.96    248.18 o 
  -8   8   7     1654.47     1510.13    326.77 o 
  -7   8   7      159.03     -110.82    298.60 o 
  -6   8   7     2889.68     3717.02    308.34 o 
  -5   8   7      987.90     1107.40    224.25 o 
  -4   8   7      803.16      757.71    214.36 o 
  -3   8   7      852.83      872.12    286.88 o 
  -2   8   7      990.10      753.87    180.78 o 
  -1   8   7     1615.40     1729.36    191.38 o 
   0   8   7       68.27      -20.61    138.62 o 
   1   8   7        6.94       98.78    139.81 o 
   2   8   7     1729.79     1799.12    203.47 o 
   3   8   7       76.84      220.93    230.79 o 
   4   8   7     4787.65     5231.78    332.79 o 
   5   8   7       67.70       68.65    197.89 o 
   6   8   7      775.90      646.20    234.94 o 
   7   8   7     1386.87     1503.10    319.19 o 
   8   8   7      244.45      492.95    286.80 o 
   9   8   7      528.38      611.34    259.53 o 
  10   8   7       96.23      237.33    268.80 o 
  -9   9   7      696.33      855.11    362.27 o 
  -8   9   7      382.99      185.39    326.57 o 
  -7   9   7      302.01      107.87    253.33 o 
  -6   9   7      886.68     1165.37    234.87 o 
  -5   9   7       33.58       66.95    163.87 o 
  -4   9   7      845.31     1078.16    310.03 o 
  -3   9   7     3249.64     3246.27    290.23 o 
  -2   9   7     7340.25     8004.07    323.46 o 
  -1   9   7      656.57      679.27    181.75 o 
   0   9   7      516.25      477.24    150.34 o 
   1   9   7     1124.08     1291.62    214.34 o 
   2   9   7       78.57      148.09    158.71 o 
   3   9   7     1301.66     1094.17    242.70 o 
   4   9   7      102.11      478.93    249.57 o 
   5   9   7     1604.37     1731.51    263.49 o 
   6   9   7      724.67      807.95    230.43 o 
   7   9   7      754.90      676.58    258.54 o 
   8   9   7     2164.87     2036.49    360.53 o 
   9   9   7      133.87      305.64    273.89 o 
  -9  10   7        5.34      588.87    409.48 o 
  -8  10   7     3808.22     4089.94    740.97 o 
  -7  10   7      141.81      316.17    185.63 o 
  -6  10   7      459.93      493.38    205.42 o 
  -5  10   7      122.84       77.36    208.23 o 
  -4  10   7     3194.05     3116.47    276.31 o 
  -3  10   7      653.93      523.56    209.52 o 
  -2  10   7       24.06        3.60    175.71 o 
  -1  10   7      526.05      464.70    155.83 o 
   0  10   7     5128.82     5174.14    396.97 o 
   1  10   7       91.20      933.26    753.15 o 
   2  10   7     3017.32     2767.37    217.43 o 
   3  10   7      228.59       -1.29    225.23 o 
   4  10   7     2730.13     2705.65    293.97 o 
   5  10   7       14.34      452.66    219.29 o 
   6  10   7     3346.53     3587.67    336.23 o 
   7  10   7      148.09       78.47    218.71 o 
   8  10   7       25.33       69.67    223.74 o 
  -8  11   7        1.66      107.01    282.40 o 
  -7  11   7       63.17      254.68    207.36 o 
  -6  11   7      437.18      474.37    223.78 o 
  -5  11   7        1.97      -26.98    188.09 o 
  -4  11   7     1079.40     1244.64    281.74 o 
  -3  11   7      828.93      961.92    250.06 o 
  -2  11   7     3963.59     3537.27    250.13 o 
  -1  11   7      213.07      419.19    200.52 o 
   0  11   7     1191.66     1060.34    262.87 o 
   1  11   7     1482.20     1683.46    258.92 o 
   2  11   7      547.90      347.03    253.89 o 
   3  11   7       48.55       26.73    174.57 o 
   4  11   7       16.00      469.52    212.20 o 
   5  11   7      525.14     1219.32    339.10 o 
   6  11   7      379.81      690.76    248.00 o 
   7  11   7      209.30      582.00    217.09 o 
   8  11   7     1326.47     1563.12    293.80 o 
  -7  12   7       64.30      335.13    203.06 o 
  -6  12   7      805.46      888.58    235.73 o 
  -5  12   7     2137.25     2225.23    290.74 o 
  -4  12   7        0.82      122.60    230.36 o 
  -3  12   7     1259.91     1375.97    269.06 o 
  -2  12   7      208.41      -40.02    201.45 o 
  -1  12   7     1251.62     1585.33    266.83 o 
   0  12   7       24.49      211.30    191.72 o 
   1  12   7     1419.49     1681.33    346.11 o 
   2  12   7      601.44      878.40    264.65 o 
   3  12   7        9.03      102.22    263.53 o 
   4  12   7      401.80      751.36    254.31 o 
   5  12   7       40.40       87.02    204.24 o 
   6  12   7        6.02       46.38    213.43 o 
   7  12   7      562.56      435.15    243.20 o 
  -6  13   7        2.65       49.60    311.58 o 
  -5  13   7      586.11      816.27    246.47 o 
  -4  13   7       55.66       74.12    191.81 o 
  -3  13   7        2.51      141.16    276.70 o 
  -2  13   7       38.84       43.41    215.12 o 
  -1  13   7      130.33      132.09    192.73 o 
   0  13   7       45.10      589.32    299.83 o 
   1  13   7      551.38        0.00    375.36 o 
   2  13   7      136.35      431.97    312.60 o 
   3  13   7     3888.39     4288.93    449.82 o 
   4  13   7       22.89      -39.20    245.61 o 
   5  13   7      359.06      350.19    326.61 o 
  -4  14   7       17.90      -29.89    273.89 o 
  -3  14   7      826.74      883.04    272.07 o 
  -2  14   7      311.50      409.48    370.48 o 
  -1  14   7     1148.99     1274.45    289.49 o 
   0  14   7        1.00       17.35    402.17 o 
   1  14   7     1242.91     1374.93    303.29 o 
   2  14   7      321.29      160.87    482.60 o 
   3  14   7        4.34     -241.66    216.60 o 
 -12   0   8      955.27      862.84    365.61 o 
 -10   0   8     1270.09     1381.46    286.57 o 
  -8   0   8     1038.45      901.83    241.59 o 
  -6   0   8     3082.83     2917.34    306.78 o 
  -4   0   8    30960.88    30565.91    710.00 o 
  -2   0   8     6937.31     7208.23    380.23 o 
   0   0   8      939.90      964.44    210.73 o 
   2   0   8       92.71      -68.25    277.86 o 
   4   0   8     2732.05     2661.63    453.35 o 
   6   0   8     5757.11     5786.36    687.34 o 
   8   0   8      588.26      617.76    237.32 o 
  10   0   8      470.76      621.53    324.17 o 
 -12   1   8     1412.30     1413.68    472.85 o 
 -11   1   8       61.32      116.39    167.59 o 
 -10   1   8      938.87      873.43    211.63 o 
  -9   1   8      278.08      369.90    152.14 o 
  -8   1   8     2593.73     2662.57    217.26 o 
  -7   1   8       27.56       36.82    150.36 o 
  -6   1   8     1265.88     1265.78    193.50 o 
  -5   1   8     2727.28     2596.19    212.62 o 
  -4   1   8      852.57      823.16    139.42 o 
  -3   1   8    13944.29    13735.50    338.91 o 
  -2   1   8     4331.75     4117.98    183.39 o 
  -1   1   8      104.69       51.44     95.33 o 
   0   1   8    13944.72    13609.08    449.81 o 
   1   1   8     1692.32     1899.56    204.50 o 
   2   1   8     7162.38     6262.17    965.21 o 
   3   1   8       33.18      137.59    220.04 o 
   4   1   8     3749.78     4085.15    378.98 o 
   5   1   8     6772.81     7287.55    506.39 o 
   6   1   8      536.23      519.92    348.84 o 
   7   1   8       11.45      -78.00    308.17 o 
   8   1   8       59.29       50.15    205.79 o 
   9   1   8      147.62       84.03    151.66 o 
  10   1   8      245.00      154.40    187.26 o 
  11   1   8      532.00      714.64    234.33 o 
 -11   2   8     1797.20     1808.97    322.64 o 
 -10   2   8      369.45      390.64    182.19 o 
  -9   2   8     1169.08     1179.06    207.91 o 
  -8   2   8     1119.91     1004.21    164.97 o 
  -7   2   8     1341.94     1374.57    175.58 o 
  -6   2   8     4825.57     4922.60    245.84 o 
  -5   2   8     1277.64     1237.51    170.54 o 
  -4   2   8     1360.64     1382.14    160.99 o 
  -3   2   8     3195.51     3294.77    140.90 o 
  -2   2   8     1613.51     1612.80    118.02 o 
  -1   2   8     1639.04     1574.87    132.40 o 
   0   2   8     2190.64     1951.42    147.24 o 
   1   2   8     5505.55     5233.14    265.03 o 
   2   2   8     2555.05     2314.80    289.23 o 
   3   2   8     6022.52     6254.24    396.00 o 
   4   2   8     2118.86     2000.27    306.58 o 
   5   2   8      524.50      614.28    290.37 o 
   6   2   8      627.59      420.28    314.83 o 
   7   2   8        5.91      101.54    253.34 o 
   8   2   8     3588.81     3515.03    387.14 o 
   9   2   8      556.74      555.47    218.23 o 
  10   2   8      256.10      225.50    191.63 o 
  11   2   8     1014.57      931.94    229.48 o 
 -11   3   8       18.00     -172.51    210.07 o 
 -10   3   8      206.31      331.72    281.65 o 
  -9   3   8       24.73      168.04    187.56 o 
  -8   3   8      191.07      249.01    168.07 o 
  -7   3   8     5212.02     5333.18    332.84 o 
  -6   3   8      218.17      138.21    134.90 o 
  -5   3   8     1650.86     1573.96    171.09 o 
  -4   3   8      572.39      682.16    119.89 o 
  -3   3   8     1074.10     1053.05    111.99 o 
  -2   3   8      156.56      101.08    100.50 o 
  -1   3   8     8878.92     9306.92    340.97 o 
   0   3   8      328.42      156.65    113.00 o 
   1   3   8      461.18      556.03    127.17 o 
   2   3   8      292.01      231.54    154.69 o 
   3   3   8     5154.28     5404.91    391.22 o 
   4   3   8      934.26      728.87    392.42 o 
   5   3   8     1927.32     2256.06    358.04 o 
   6   3   8      559.02      437.00    278.26 o 
   7   3   8     6795.53     6779.96    460.93 o 
   8   3   8       23.50       26.12    187.13 o 
   9   3   8     3465.00     3322.94    368.41 o 
  10   3   8      146.03      274.77    194.75 o 
  11   3   8       13.57      122.43    206.14 o 
 -11   4   8      796.20      857.13    303.88 o 
 -10   4   8      216.69      250.89    229.45 o 
  -9   4   8     3996.69     4507.83    416.91 o 
  -8   4   8      116.55      138.68    175.45 o 
  -7   4   8     1358.08     1497.08    223.43 o 
  -6   4   8     4005.15     3980.94    298.00 o 
  -5   4   8      117.51       60.11    122.76 o 
  -4   4   8      415.53      433.02    117.41 o 
  -3   4   8      274.15      388.36    125.99 o 
  -2   4   8      498.95      510.27    126.21 o 
  -1   4   8     4352.51     4242.50    228.12 o 
   0   4   8      959.08      934.82    148.91 o 
   1   4   8    10263.25    10304.09    390.84 o 
   2   4   8      720.79      538.86    156.41 o 
   3   4   8     4581.73     4289.37    283.20 o 
   4   4   8      455.72      520.49    285.10 o 
   5   4   8      220.57      115.87    232.92 o 
   6   4   8        0.37      -17.54    278.64 o 
   7   4   8      117.94       91.74    179.57 o 
   8   4   8     2075.02     2048.26    263.50 o 
   9   4   8     1224.96     1040.77    240.03 o 
  10   4   8       23.82       26.33    233.99 o 
  11   4   8     1066.63      766.30    295.65 o 
 -11   5   8       17.66     -125.87    244.19 o 
 -10   5   8      308.59      356.86    301.23 o 
  -9   5   8      992.75      933.19    292.18 o 
  -8   5   8     4348.85     5059.31    449.74 o 
  -7   5   8      465.86      397.56    205.63 o 
  -6   5   8       43.54      115.02    180.53 o 
  -5   5   8     2034.17     1718.03    284.87 o 
  -4   5   8        0.62      -82.07    117.97 o 
  -3   5   8     5762.75     5740.55    241.55 o 
  -2   5   8      343.03      463.91    116.56 o 
  -1   5   8      437.68      324.20    154.50 o 
   0   5   8     7462.45     7538.05    268.91 o 
   1   5   8     3447.75     3484.30    198.21 o 
   2   5   8    10189.23    10270.92    315.31 o 
   3   5   8      129.18       47.04    221.71 o 
   4   5   8       41.74      -96.46    198.24 o 
   5   5   8     4566.93     4441.62    387.50 o 
   6   5   8     3040.68     3134.56    465.54 o 
   7   5   8     1018.75     1373.92    231.71 o 
   8   5   8        5.56       22.05    180.14 o 
   9   5   8      588.67      428.46    288.39 o 
  10   5   8      296.75      312.50    228.27 o 
 -10   6   8      322.91      343.41    253.96 o 
  -9   6   8      327.14      325.03    276.71 o 
  -8   6   8     1206.10     1085.21    286.96 o 
  -7   6   8      114.87       43.36    223.69 o 
  -6   6   8     2863.44     2335.80    262.80 o 
  -5   6   8      671.41      651.71    178.40 o 
  -4   6   8     3850.94     4160.93    279.39 o 
  -3   6   8       24.28      162.53    137.58 o 
  -2   6   8     3029.27     2703.11    239.24 o 
  -1   6   8      571.79      580.05    144.82 o 
   0   6   8      239.89      205.21    148.66 o 
   1   6   8      257.65      218.55    147.47 o 
   2   6   8     3287.62     3331.54    204.55 o 
   3   6   8     3334.86     3519.80    280.00 o 
   4   6   8      790.60      784.86    228.13 o 
   5   6   8       30.43     -150.01    214.09 o 
   6   6   8     6339.48     6901.42    466.93 o 
   7   6   8        0.97      -24.34    193.20 o 
   8   6   8      799.39      808.53    257.37 o 
   9   6   8      370.90      290.26    240.62 o 
  10   6   8      861.14     1093.50    303.33 o 
 -10   7   8     1017.51      917.71    319.43 o 
  -9   7   8      522.66      453.05    333.92 o 
  -8   7   8      345.23      316.42    260.02 o 
  -7   7   8       23.28      -72.60    219.01 o 
  -6   7   8     2602.93     2834.98    364.93 o 
  -5   7   8        4.42      213.19    200.86 o 
  -4   7   8      188.79      153.18    191.36 o 
  -3   7   8     1822.70     1818.03    229.26 o 
  -2   7   8     5550.15     5399.00    252.52 o 
  -1   7   8       61.71       -1.13    153.59 o 
   0   7   8     2383.56     2317.73    203.52 o 
   1   7   8      516.23      364.69    130.12 o 
   2   7   8     4695.89     5054.26    226.96 o 
   3   7   8        0.23       -4.28    242.20 o 
   4   7   8     2275.18     2783.01    270.56 o 
   5   7   8     1475.81     1312.28    259.61 o 
   6   7   8      336.29      256.76    213.51 o 
   7   7   8       27.99      197.14    256.05 o 
   8   7   8       92.96      421.79    348.55 o 
   9   7   8        6.02     -103.14    228.74 o 
  10   7   8       31.56       70.94    249.46 o 
 -10   8   8       78.10     -123.10    270.68 o 
  -9   8   8      387.57      101.02    247.00 o 
  -8   8   8        8.81       -5.88    315.72 o 
  -7   8   8      159.38       21.33    230.69 o 
  -6   8   8     1768.18     1771.48    324.50 o 
  -5   8   8     1212.18     1291.37    219.35 o 
  -4   8   8      766.18      678.21    315.05 o 
  -3   8   8     2459.70     2504.31    335.82 o 
  -2   8   8     2715.74     2928.68    282.40 o 
  -1   8   8     4610.62     3775.26    810.63 o 
   0   8   8     1796.03     1721.94    216.48 o 
   1   8   8      765.20      444.19    149.82 o 
   2   8   8     1629.97     1528.90    209.94 o 
   3   8   8     3864.24     4324.49    324.14 o 
   4   8   8     1576.10     1433.94    265.45 o 
   5   8   8      427.04      546.78    199.40 o 
   6   8   8      630.75      708.25    248.11 o 
   7   8   8      519.56      434.39    284.24 o 
   8   8   8     1511.27     1609.47    332.51 o 
   9   8   8        0.34      208.83    246.30 o 
  -9   9   8       63.19     -190.39    302.10 o 
  -8   9   8      438.46      643.47    289.30 o 
  -7   9   8     1616.29     1540.60    443.60 o 
  -6   9   8        3.24      203.99    268.27 o 
  -5   9   8     2207.66     2424.30    261.59 o 
  -4   9   8       12.51      104.60    184.88 o 
  -3   9   8     4391.75     4556.39    305.27 o 
  -2   9   8       26.54       59.89    190.88 o 
  -1   9   8      784.78      885.90    219.33 o 
   0   9   8      192.12      163.88    164.01 o 
   1   9   8      521.53      548.83    164.86 o 
   2   9   8      260.22      585.40    226.69 o 
   3   9   8     2618.40     2383.06    270.21 o 
   4   9   8       75.87      -33.85    188.59 o 
   5   9   8     1243.78     1487.98    308.69 o 
   6   9   8      248.26      254.66    203.61 o 
   7   9   8     1391.04     1651.93    411.92 o 
   8   9   8       36.35      215.88    273.89 o 
   9   9   8      609.74      554.33    292.49 o 
  -8  10   8      356.73      227.78    299.59 o 
  -7  10   8     2307.38     1899.48    339.20 o 
  -6  10   8       76.45      422.80    276.60 o 
  -5  10   8      226.30      314.72    199.37 o 
  -4  10   8        2.93      -68.05    186.24 o 
  -3  10   8      431.44      517.21    196.27 o 
  -2  10   8       20.64     -129.51    146.21 o 
  -1  10   8     1674.76     1982.56    210.52 o 
   0  10   8      138.55      129.37    242.42 o 
   1  10   8     4291.14     5060.02    653.22 o 
   2  10   8      271.75      220.76    174.98 o 
   3  10   8     1707.81     1450.49    229.17 o 
   4  10   8        0.49       65.99    193.06 o 
   5  10   8      406.50      570.89    257.25 o 
   6  10   8      195.00       40.51    200.85 o 
   7  10   8     1066.76     1032.51    255.99 o 
   8  10   8      154.98      462.00    385.11 o 
  -7  11   8      593.42      519.41    269.96 o 
  -6  11   8      104.06      206.55    164.81 o 
  -5  11   8     1024.81     1018.60    248.45 o 
  -4  11   8        1.50       76.30    197.50 o 
  -3  11   8     2772.30     2824.77    304.64 o 
  -2  11   8        3.33       53.32    167.04 o 
  -1  11   8      249.35      236.29    237.54 o 
   0  11   8     2289.47     2123.96    334.36 o 
   1  11   8      330.71      209.62    448.48 o 
   2  11   8     1307.02     1111.45    531.35 o 
   3  11   8      350.23      168.42    181.39 o 
   4  11   8       13.31      -71.33    250.06 o 
   5  11   8      986.45      730.57    318.42 o 
   6  11   8      121.48       61.97    255.27 o 
   7  11   8      698.21      744.96    267.16 o 
  -6  12   8      836.12     1366.15    265.14 o 
  -5  12   8      441.18      350.85    207.65 o 
  -4  12   8     1171.18     1099.13    264.16 o 
  -3  12   8      283.57      350.21    236.49 o 
  -2  12   8      368.20     1037.33    414.36 o 
  -1  12   8      697.03      451.83    229.03 o 
   0  12   8      479.48      381.95    212.68 o 
   1  12   8       22.28      169.14    219.77 o 
   2  12   8      298.16      422.55    252.99 o 
   3  12   8     1299.87     1345.67    372.92 o 
   4  12   8      541.01      278.63    268.68 o 
   5  12   8      370.47      464.35    261.23 o 
   6  12   8      624.24      721.73    248.01 o 
  -5  13   8      133.80      533.84    255.18 o 
  -4  13   8        1.72      116.68    205.10 o 
  -3  13   8      119.54       70.49    286.57 o 
  -2  13   8     1425.35     1711.39    352.59 o 
  -1  13   8       31.99      262.79    477.73 o 
   0  13   8      958.09     1218.27    938.39 o 
   1  13   8       64.68      336.36    399.73 o 
   2  13   8     1860.58     1990.18    497.23 o 
   3  13   8        3.02      229.82    299.80 o 
   4  13   8     1473.93     1602.92    758.03 o 
  -3  14   8      344.38      560.96    327.41 o 
  -2  14   8      391.14      882.33    409.48 o 
  -1  14   8      266.78      555.72    389.98 o 
   0  14   8      378.33       48.75    360.73 o 
   1  14   8        0.00      -14.62    370.48 o 
   2  14   8       22.19      180.37    404.61 o 
 -11   0   9        8.24      229.11    302.24 o 
  -9   0   9     6114.86     5891.08    438.99 o 
  -7   0   9     1108.48      979.63    249.89 o 
  -5   0   9     2403.18     2296.52    289.30 o 
  -3   0   9    14179.70    12694.61    496.33 o 
  -1   0   9      981.46      987.53    171.20 o 
   1   0   9      271.66       24.37    277.86 o 
   3   0   9     5699.07     5021.02    506.98 o 
   5   0   9     9478.28     9432.69    740.97 o 
   7   0   9     3136.03     3860.82    594.72 o 
   9   0   9       60.13      236.37    208.32 o 
  11   0   9      269.37      487.48    433.85 o 
 -11   1   9     1305.75     1471.77    316.22 o 
 -10   1   9      172.86      146.15    190.37 o 
  -9   1   9      209.90      401.11    181.17 o 
  -8   1   9      853.71      952.35    173.07 o 
  -7   1   9       58.79     -218.58    145.72 o 
  -6   1   9      234.69      327.53    150.86 o 
  -5   1   9      400.25      226.59    149.15 o 
  -4   1   9     4172.52     3760.46    215.21 o 
  -3   1   9     5279.32     5253.55    227.29 o 
  -2   1   9     1802.45     1797.45    158.85 o 
  -1   1   9    13661.02    13368.18    321.09 o 
   0   1   9     3552.78     3518.97    189.28 o 
   1   1   9     1697.63     1686.26    224.46 o 
   2   1   9      901.44     1047.30    263.01 o 
   3   1   9      715.06      604.75    244.44 o 
   4   1   9     1545.99     1784.32    369.10 o 
   5   1   9      228.27      138.93    275.76 o 
   6   1   9     4471.04     4993.58    563.04 o 
   7   1   9      698.22      709.28    330.43 o 
   8   1   9        0.95       38.54    467.98 o 
   9   1   9     1075.24     1145.48    191.68 o 
  10   1   9        7.93       10.07    167.60 o 
  11   1   9      992.44      997.38    233.36 o 
 -11   2   9      384.54      247.16    207.50 o 
 -10   2   9     1211.53     1387.44    232.87 o 
  -9   2   9       18.19     -153.65    141.25 o 
  -8   2   9      243.59      191.06    158.99 o 
  -7   2   9     4315.09     4115.34    249.33 o 
  -6   2   9       11.78      188.68    164.17 o 
  -5   2   9     6314.59     6219.97    277.17 o 
  -4   2   9     3221.09     3189.24    191.41 o 
  -3   2   9      357.39      336.55    126.78 o 
  -2   2   9     7424.08     7363.92    207.01 o 
  -1   2   9     2206.24     2126.46    184.61 o 
   0   2   9     2907.44     3138.82    218.88 o 
   1   2   9      225.01      129.83    159.98 o 
   2   2   9     2549.44     2303.09    336.36 o 
   3   2   9     4963.38     5681.64    916.46 o 
   4   2   9       40.79      162.69    259.84 o 
   5   2   9        5.63     4658.68   3877.88 o 
   6   2   9      105.52      146.03    302.98 o 
   7   2   9      444.67      439.83    260.23 o 
   8   2   9      812.31      945.76    238.63 o 
   9   2   9      256.73      255.87    188.27 o 
  10   2   9      733.36      501.27    207.20 o 
  11   2   9        0.43      103.62    195.55 o 
 -11   3   9       96.66      312.71    230.64 o 
 -10   3   9      233.28      328.74    247.54 o 
  -9   3   9      116.77      307.34    205.39 o 
  -8   3   9     2593.10     2697.59    277.01 o 
  -7   3   9      698.95      303.46    185.87 o 
  -6   3   9     4485.97     4898.48    270.43 o 
  -5   3   9     1044.56      921.01    153.86 o 
  -4   3   9     2824.53     2904.21    181.23 o 
  -3   3   9       14.39       29.49    119.08 o 
  -2   3   9       34.05       81.19    132.32 o 
  -1   3   9       74.29      122.27    139.60 o 
   0   3   9      300.88      213.61    125.54 o 
   1   3   9      231.72      216.07    144.26 o 
   2   3   9     3523.97     3748.18    340.42 o 
   3   3   9      109.15     -101.83    232.50 o 
   4   3   9     8605.96     7987.01    456.72 o 
   5   3   9      200.13      130.98    299.12 o 
   6   3   9      946.16      813.03    347.72 o 
   7   3   9        1.24      -85.34    261.22 o 
   8   3   9     2047.73     2000.26    261.03 o 
   9   3   9      154.51      261.09    231.84 o 
  10   3   9       28.82       63.80    189.75 o 
 -11   4   9      578.30      704.48    263.41 o 
 -10   4   9      969.40     1030.42    294.94 o 
  -9   4   9       36.64      -59.44    263.41 o 
  -8   4   9     1724.57     1698.02    241.11 o 
  -7   4   9      924.49     1077.88    214.65 o 
  -6   4   9     1449.84     1420.36    217.12 o 
  -5   4   9     2260.47     2431.42    183.44 o 
  -4   4   9     2220.34     2130.51    180.63 o 
  -3   4   9       46.23      -42.72    119.15 o 
  -2   4   9     2975.44     2970.81    206.15 o 
  -1   4   9      920.72      986.41    164.83 o 
   0   4   9     7525.71     7079.68    441.02 o 
   1   4   9      483.93      339.68    141.55 o 
   2   4   9     7343.27     7639.33    307.58 o 
   3   4   9     3290.35     3157.92    355.86 o 
   4   4   9       84.19     -101.59    277.61 o 
   5   4   9       65.36       67.24    244.79 o 
   6   4   9       68.32       69.82    250.50 o 
   7   4   9       28.61      -95.30    263.31 o 
   8   4   9     1274.43      951.57    301.79 o 
   9   4   9     1014.38      843.32    206.77 o 
  10   4   9     2154.56     1740.06    253.98 o 
 -10   5   9      306.67      705.32    283.86 o 
  -9   5   9     1071.28     1211.36    394.86 o 
  -8   5   9     2034.57     2001.76    332.51 o 
  -7   5   9      691.85      640.01    194.02 o 
  -6   5   9     1168.85     1977.29    590.14 o 
  -5   5   9        4.76      -40.42    164.05 o 
  -4   5   9       49.79      -89.48    147.52 o 
  -3   5   9     1255.46     1158.92    164.98 o 
  -2   5   9     1054.31     1040.70    166.16 o 
  -1   5   9     1027.72     1115.67    176.33 o 
   0   5   9     2692.80     2595.98    191.00 o 
   1   5   9     8695.96     8361.68    328.13 o 
   2   5   9     1107.17      904.18    178.20 o 
   3   5   9     1802.37     1804.17    272.40 o 
   4   5   9      405.84      604.75    271.30 o 
   5   5   9      587.62      324.17    237.69 o 
   6   5   9     6014.57     6669.25    477.32 o 
   7   5   9      355.82      313.38    257.39 o 
   8   5   9      612.93      355.85    234.68 o 
   9   5   9      697.83      715.39    233.79 o 
  10   5   9      207.40      426.79    370.48 o 
 -10   6   9      970.22      887.73    322.28 o 
  -9   6   9     2204.98     2331.23    460.67 o 
  -8   6   9        9.82      212.76    246.13 o 
  -7   6   9     2562.71     2422.73    332.51 o 
  -6   6   9       37.28       47.19    177.46 o 
  -5   6   9      888.18      964.86    210.47 o 
  -4   6   9     2050.57     1156.09    451.37 o 
  -3   6   9     5438.94     5327.38    736.19 o 
  -2   6   9     1320.53     1291.20    183.63 o 
  -1   6   9      319.86      253.42    163.47 o 
   0   6   9      724.02      710.28    163.13 o 
   1   6   9     1791.14     1781.70    169.62 o 
   2   6   9       61.55       51.46    137.73 o 
   3   6   9       84.58      171.20    237.33 o 
   4   6   9     2420.18     2553.64    273.77 o 
   5   6   9     6075.08     5785.94    426.31 o 
   6   6   9       87.55      -19.50    268.86 o 
   7   6   9     3495.21     3609.03    309.36 o 
   8   6   9      289.11      440.76    250.22 o 
   9   6   9       87.89      -26.22    299.80 o 
  10   6   9      292.44      577.04    272.98 o 
 -10   7   9       92.59     -104.31    263.27 o 
  -9   7   9     2090.73     1635.44    331.75 o 
  -8   7   9      621.07      495.99    265.86 o 
  -7   7   9      208.17       73.30    278.63 o 
  -6   7   9        0.67      -50.92    220.53 o 
  -5   7   9       40.94      105.06    240.78 o 
  -4   7   9      431.71      351.74    216.71 o 
  -3   7   9     3618.88     3517.52    280.74 o 
  -2   7   9        0.49     -137.95    172.74 o 
  -1   7   9     7175.80     7259.47    300.59 o 
   0   7   9      197.27      275.10    161.21 o 
   1   7   9     3716.51     3582.28    216.73 o 
   2   7   9      982.06      958.74    158.03 o 
   3   7   9      126.61      115.75    237.57 o 
   4   7   9      204.20      -66.42    221.70 o 
   5   7   9      925.91      820.68    239.40 o 
   6   7   9      488.04      440.89    268.80 o 
   7   7   9     1168.23     1307.30    295.90 o 
   8   7   9       17.24     -127.09    247.18 o 
   9   7   9      927.27      784.66    273.44 o 
  -9   8   9       12.80       54.76    235.03 o 
  -8   8   9      139.12       55.68    206.82 o 
  -7   8   9     1511.30     1370.67    311.64 o 
  -6   8   9      318.32      219.36    262.14 o 
  -5   8   9     2069.96     2259.52    382.43 o 
  -4   8   9      676.52      407.70    197.55 o 
  -3   8   9     1520.60     1437.31    227.41 o 
  -2   8   9     3740.81     3923.71    302.45 o 
  -1   8   9     1294.13     1154.95    225.16 o 
   0   8   9     1208.58     1516.58    200.58 o 
   1   8   9     1765.71     1842.69    190.94 o 
   2   8   9       97.54      173.13    167.29 o 
   3   8   9     3660.44     3750.46    309.32 o 
   4   8   9      882.05      669.34    202.02 o 
   5   8   9      656.55      631.25    216.48 o 
   6   8   9       52.31      189.62    235.95 o 
   7   8   9     1063.00     1203.05    341.36 o 
   8   8   9     1588.72     1715.76    360.73 o 
   9   8   9      186.47      227.55    262.38 o 
  -8   9   9      453.63      251.61    223.34 o 
  -7   9   9      285.42      258.03    229.21 o 
  -6   9   9     2086.85     2114.28    358.30 o 
  -5   9   9      395.63      551.89    249.03 o 
  -4   9   9     1478.35     1596.66    233.18 o 
  -3   9   9      907.45      812.99    189.35 o 
  -2   9   9     1029.76      891.68    201.27 o 
  -1   9   9       23.58      128.47    167.52 o 
   0   9   9     1369.21     1172.65    221.48 o 
   1   9   9     1205.52     1261.54    201.05 o 
   2   9   9     1693.16     1799.31    214.67 o 
   3   9   9        9.43      -59.98    175.15 o 
   4   9   9     1982.40     2082.45    266.40 o 
   5   9   9      113.12      345.14    211.53 o 
   6   9   9      816.76      845.74    265.72 o 
   7   9   9       47.26      112.12    375.36 o 
   8   9   9      361.75      732.19    277.47 o 
  -8  10   9     1124.13     1026.92    294.92 o 
  -7  10   9      362.82      303.49    240.11 o 
  -6  10   9       53.98      190.12    262.14 o 
  -5  10   9        8.85      224.15    441.17 o 
  -4  10   9     2107.89     1986.34    257.96 o 
  -3  10   9      100.61      170.82    177.12 o 
  -2  10   9     1898.53     1976.49    259.73 o 
  -1  10   9       34.83      -17.76    178.83 o 
   0  10   9     1175.99     1284.99    266.72 o 
   1  10   9       45.14      211.85    199.04 o 
   2  10   9     2500.62     2586.77    221.93 o 
   3  10   9       49.87      126.92    200.34 o 
   4  10   9       10.91       28.77    217.70 o 
   5  10   9       24.01       28.07    203.55 o 
   6  10   9        1.60      211.27    218.77 o 
   7  10   9       18.17       63.10    262.38 o 
  -7  11   9       84.44       71.32    219.01 o 
  -6  11   9      382.40      180.52    302.24 o 
  -5  11   9      564.52      510.53    318.16 o 
  -4  11   9      910.55     1143.04    224.72 o 
  -3  11   9      311.88      370.96    204.58 o 
  -2  11   9      473.07      245.36    205.55 o 
  -1  11   9      384.87      285.55    221.20 o 
   0  11   9       39.35      -43.21    233.19 o 
   1  11   9     1438.45     1433.87    237.30 o 
   2  11   9      759.22      769.56    333.92 o 
   3  11   9        7.21     -166.18    272.42 o 
   4  11   9     1420.03     1485.95    268.31 o 
   5  11   9      193.60      204.65    207.40 o 
   6  11   9      881.02     1178.39    437.46 o 
  -5  12   9      381.00      466.87    316.62 o 
  -4  12   9       47.90       16.05    223.78 o 
  -3  12   9      376.02      651.04    228.63 o 
  -2  12   9     1272.39     1409.96    342.65 o 
  -1  12   9      167.63     -126.78    233.84 o 
   0  12   9      113.01      122.93    219.92 o 
   1  12   9      733.81      -78.00    467.98 o 
   2  12   9       51.17      396.24    256.42 o 
   3  12   9      789.70     1062.35    311.34 o 
   4  12   9      829.91     1002.28    339.79 o 
   5  12   9     1059.09     1016.36    294.72 o 
  -4  13   9       19.18       10.34    286.04 o 
  -3  13   9      826.50      592.85    251.56 o 
  -2  13   9      110.94     -219.66    223.69 o 
  -1  13   9     2553.48     2497.30    363.35 o 
   0  13   9        6.91     -263.24    331.48 o 
   1  13   9      154.62     -121.87    370.48 o 
   2  13   9       31.25      595.70    331.48 o 
   3  13   9      706.64      583.21    541.10 o 
 -10   0  10     1111.86      760.46    399.73 o 
  -8   0  10     4379.29     4904.45    391.13 o 
  -6   0  10      613.37      523.80    211.64 o 
  -4   0  10      415.24      510.33    211.96 o 
  -2   0  10     1980.50     2000.08    219.11 o 
   0   0  10     1421.76     1429.33    260.80 o 
   2   0  10     9638.24    10958.49    750.72 o 
   4   0  10     1874.62     2135.15    472.85 o 
   6   0  10     3142.55     3899.82    580.10 o 
   8   0  10       20.89      336.36    424.11 o 
  10   0  10      283.56      290.20    309.55 o 
 -11   1  10        0.17      165.95    199.87 o 
 -10   1  10       46.46      136.81    178.33 o 
  -9   1  10     1581.07     1917.47    244.78 o 
  -8   1  10        0.23       96.22    141.40 o 
  -7   1  10      332.13      282.15    149.82 o 
  -6   1  10      458.74      290.66    161.42 o 
  -5   1  10     1071.74      827.74    166.19 o 
  -4   1  10     4752.68     4900.89    262.58 o 
  -3   1  10     2147.98     2172.94    182.74 o 
  -2   1  10     6703.10     6413.53    232.77 o 
  -1   1  10      471.52      286.20    142.83 o 
   0   1  10     5022.92     5264.95    303.78 o 
   1   1  10     3959.79     3950.59    282.62 o 
   2   1  10       32.42      174.44    256.32 o 
   3   1  10      190.20      -34.64    255.24 o 
   4   1  10      895.52    10200.21   6756.44 o 
   5   1  10      851.64      689.41    325.73 o 
   6   1  10      736.58     1027.12    428.98 o 
   7   1  10      802.20      910.34    397.29 o 
   8   1  10     1159.10      845.56    352.59 o 
   9   1  10      271.24      220.70    157.97 o 
  10   1  10      862.23      817.17    226.67 o 
 -11   2  10      315.68      399.06    256.32 o 
 -10   2  10      577.14      768.44    226.41 o 
  -9   2  10      580.79      745.62    204.94 o 
  -8   2  10      106.65       77.59    172.82 o 
  -7   2  10     1307.29     1262.97    173.45 o 
  -6   2  10     1553.91     1428.13    176.59 o 
  -5   2  10     1202.17     1132.30    191.45 o 
  -4   2  10      245.00      241.58    141.52 o 
  -3   2  10     3397.22     3030.00    212.63 o 
  -2   2  10     3613.26     3493.89    231.34 o 
  -1   2  10     4617.12     4540.07    223.54 o 
   0   2  10      285.67      271.97    166.47 o 
   1   2  10      403.58      231.32    184.90 o 
   2   2  10     2238.36     2400.19    334.30 o 
   3   2  10      115.80      128.33    281.83 o 
   4   2  10     4541.50     4483.84    533.79 o 
   5   2  10       66.43      -45.41    298.50 o 
   6   2  10      342.22      198.37    315.05 o 
   7   2  10     2318.61     2966.69    602.03 o 
   8   2  10        5.84        7.31    344.70 o 
   9   2  10     1144.02      980.07    209.32 o 
  10   2  10       81.58       51.33    199.94 o 
 -10   3  10       66.02       19.86    210.29 o 
  -9   3  10      947.93      898.26    213.71 o 
  -8   3  10        0.94        1.40    150.72 o 
  -7   3  10     1791.59     1828.39    261.64 o 
  -6   3  10      479.11      532.60    195.57 o 
  -5   3  10     3347.58     3233.62    207.23 o 
  -4   3  10      264.56      132.14    134.88 o 
  -3   3  10      358.02      458.69    169.83 o 
  -2   3  10       95.57       93.35    155.72 o 
  -1   3  10     2418.16     2250.47    185.60 o 
   0   3  10      810.13      730.63    182.82 o 
   1   3  10      873.18     1049.15    221.06 o 
   2   3  10      432.64      600.02    258.86 o 
   3   3  10    11840.84    12718.96    583.34 o 
   4   3  10       19.84      116.61    257.37 o 
   5   3  10     5684.13     5939.55    485.04 o 
   6   3  10      556.79      688.47    333.11 o 
   7   3  10       27.64      -17.62    246.44 o 
   8   3  10        3.19     -157.66    256.78 o 
   9   3  10      135.50      204.02    196.97 o 
  10   3  10      272.43      252.92    191.36 o 
 -10   4  10      441.29      599.60    268.86 o 
  -9   4  10       58.11      119.04    222.15 o 
  -8   4  10        7.47      257.77    183.01 o 
  -7   4  10      353.74      357.30    194.62 o 
  -6   4  10     1942.66     2153.33    262.22 o 
  -5   4  10     5110.38     5382.95    237.94 o 
  -4   4  10     2663.09     2643.60    231.00 o 
  -3   4  10     5009.40     5781.48    289.18 o 
  -2   4  10      744.46      667.92    222.32 o 
  -1   4  10      762.21      603.01    158.17 o 
   0   4  10        0.98       16.61    120.62 o 
   1   4  10     1909.21     1880.25    186.98 o 
   2   4  10      471.59      356.41    220.29 o 
   3   4  10      732.80      577.53    319.18 o 
   4   4  10     1604.93     1321.78    350.49 o 
   5   4  10      423.43      686.83    311.94 o 
   6   4  10       48.28      252.66    338.31 o 
   7   4  10     2097.52     2257.28    402.17 o 
   8   4  10      108.80      213.44    186.09 o 
   9   4  10     1438.38     1170.60    294.94 o 
  10   4  10        0.49       -9.72    166.04 o 
 -10   5  10       28.29      259.25    285.17 o 
  -9   5  10     1715.47     1749.24    347.51 o 
  -8   5  10      231.41      222.73    244.66 o 
  -7   5  10     2381.16     2528.10    277.29 o 
  -6   5  10       91.76       82.39    175.30 o 
  -5   5  10      531.58      428.41    175.64 o 
  -4   5  10     5198.28     4296.27    855.13 o 
  -3   5  10      689.92      568.50    206.17 o 
  -2   5  10     1407.16     1418.05    183.03 o 
  -1   5  10      313.49      129.99    158.49 o 
   0   5  10      330.31      365.20    138.80 o 
   1   5  10     3873.24     3802.10    213.78 o 
   2   5  10     2926.48     2883.01    237.94 o 
   3   5  10      732.12      716.59    279.21 o 
   4   5  10      295.81      224.92    293.51 o 
   5   5  10      809.44      901.15    338.31 o 
   6   5  10     2587.85     2631.13    369.96 o 
   7   5  10     1074.47     1040.06    280.15 o 
   8   5  10      653.48      727.34    233.40 o 
   9   5  10      186.64      136.41    186.49 o 
  -9   6  10        0.52      112.46    244.66 o 
  -8   6  10     2827.69     2770.86    372.08 o 
  -7   6  10      270.82       45.89    228.74 o 
  -6   6  10     1487.56     1744.91    226.51 o 
  -5   6  10       18.58      104.01    189.40 o 
  -4   6  10     2559.71     2226.11    365.64 o 
  -3   6  10      325.27      166.76    249.24 o 
  -2   6  10       11.59      -91.83    155.69 o 
  -1   6  10      794.06      732.76    180.88 o 
   0   6  10     2739.53     2833.23    216.01 o 
   1   6  10       17.37       98.33    144.95 o 
   2   6  10     3306.57     3262.71    252.97 o 
   3   6  10       12.71     -163.04    226.38 o 
   4   6  10      525.24      608.91    323.43 o 
   5   6  10      164.09      259.99    288.56 o 
   6   6  10     2267.11     2588.13    346.31 o 
   7   6  10      218.14      299.22    277.53 o 
   8   6  10      106.54      171.44    219.48 o 
   9   6  10       43.42      244.69    241.30 o 
  -9   7  10      360.67      443.73    269.12 o 
  -8   7  10      138.56       61.54    232.50 o 
  -7   7  10      256.50      288.44    242.85 o 
  -6   7  10     1846.93     2216.42    332.62 o 
  -5   7  10      222.28      194.78    235.95 o 
  -4   7  10     2759.39     2584.07    638.60 o 
  -3   7  10      173.53      187.00    223.74 o 
  -2   7  10     3278.03     3229.37    291.03 o 
  -1   7  10      198.45      101.94    160.89 o 
   0   7  10     4810.77     4438.01    303.01 o 
   1   7  10     2312.72     2121.99    191.96 o 
   2   7  10      277.54       -8.94    153.46 o 
   3   7  10      808.36      350.37    221.61 o 
   4   7  10      279.01      159.96    196.50 o 
   5   7  10       18.46      249.12    293.51 o 
   6   7  10      369.42      156.39    253.88 o 
   7   7  10       99.46       85.34    230.87 o 
   8   7  10     2994.76     3224.17    611.78 o 
  -8   8  10      158.19     -115.58    213.63 o 
  -7   8  10      499.38      611.37    265.35 o 
  -6   8  10     1090.64     1214.96    297.43 o 
  -5   8  10      256.09      312.19    242.85 o 
  -4   8  10      642.70      860.41    259.82 o 
  -3   8  10      644.17      370.13    190.84 o 
  -2   8  10     1025.96      917.31    201.07 o 
  -1   8  10     2615.68     2818.02    280.44 o 
   0   8  10      236.22      262.48    137.14 o 
   1   8  10       50.44      -63.83    140.68 o 
   2   8  10     3802.99     3650.33    260.88 o 
   3   8  10       35.65      -89.57    191.31 o 
   4   8  10     2959.35     3094.30    313.78 o 
   5   8  10      232.83      577.19    239.45 o 
   6   8  10      345.34      351.62    270.13 o 
   7   8  10      546.04      671.68    303.08 o 
   8   8  10       70.71       26.95    256.77 o 
  -8   9  10       20.59       59.04    247.04 o 
  -7   9  10      346.60      702.76    294.28 o 
  -6   9  10       78.08      237.03    258.77 o 
  -5   9  10      575.92      881.34    293.53 o 
  -4   9  10      735.04      653.34    278.64 o 
  -3   9  10        2.76       28.15    174.98 o 
  -2   9  10      679.06      505.58    187.36 o 
  -1   9  10       63.02       44.45    192.32 o 
   0   9  10        5.49      -48.68    168.53 o 
   1   9  10     1855.73     1597.96    232.90 o 
   2   9  10     1450.75     1339.53    205.47 o 
   3   9  10     3401.37     3656.22    313.04 o 
   4   9  10       29.17      -56.78    183.91 o 
   5   9  10     1081.92     1181.34    372.45 o 
   6   9  10      539.29      874.30    283.61 o 
   7   9  10       37.19      448.48    298.40 o 
  -7  10  10       91.78      155.38    229.45 o 
  -6  10  10      123.45      106.27    231.12 o 
  -5  10  10     1380.17     1534.75    311.60 o 
  -4  10  10       21.00      346.11    242.99 o 
  -3  10  10     3631.84     4415.33    453.57 o 
  -2  10  10      116.88      459.46    323.16 o 
  -1  10  10      346.73      212.01    204.84 o 
   0  10  10      154.98     -102.37    227.36 o 
   1  10  10     1222.63     1271.28    227.34 o 
   2  10  10       35.72       48.10    137.35 o 
   3  10  10        0.66      -75.34    173.33 o 
   4  10  10       75.83       71.55    465.54 o 
   5  10  10     1192.82     1430.43    303.43 o 
   6  10  10       67.38      194.80    243.16 o 
  -6  11  10        7.82     -133.24    272.99 o 
  -5  11  10      136.52      -17.71    247.07 o 
  -4  11  10     2035.49     2253.88    386.06 o 
  -3  11  10      173.92      109.96    184.02 o 
  -2  11  10      554.22      217.48    223.12 o 
  -1  11  10        5.56     -178.54    242.42 o 
   0  11  10        6.57       -7.41    239.88 o 
   1  11  10     1325.80     1263.58    241.63 o 
   2  11  10      806.61      758.57    240.43 o 
   3  11  10      780.39      677.59    560.60 o 
   4  11  10      532.19      682.32    257.24 o 
   5  11  10      698.88      707.67    232.33 o 
  -4  12  10      146.72      196.75    256.05 o 
  -3  12  10      138.16      123.99    242.54 o 
  -2  12  10       99.15     -148.49    227.36 o 
  -1  12  10      410.33      436.29    337.80 o 
   0  12  10       75.06       87.84    248.65 o 
   1  12  10      136.50      498.36    271.30 o 
   2  12  10      584.17      506.98    438.73 o 
   3  12  10        7.81      131.11    257.64 o 
   4  12  10      687.81      948.77    438.73 o 
  -2  13  10     1112.79      614.86    313.54 o 
  -1  13  10        1.10       67.59    315.71 o 
   0  13  10      542.50      755.59    511.85 o 
   1  13  10      158.64     -185.24    497.23 o 
  -9   0  11     2382.31     2467.14    314.38 o 
  -7   0  11     1854.24     1922.15    271.30 o 
  -5   0  11       97.69      142.00    197.64 o 
  -3   0  11      496.47      519.84    198.54 o 
  -1   0  11      608.16      126.26    331.48 o 
   1   0  11    10747.35     7629.02    648.35 o 
   3   0  11     3281.89     3597.58    511.85 o 
   5   0  11        2.16     -126.74    409.48 o 
   7   0  11      381.95      107.25    424.11 o 
   9   0  11      691.98      458.23    521.60 o 
 -10   1  11        0.10      281.53    189.78 o 
  -9   1  11        0.51       90.86    195.90 o 
  -8   1  11     1683.03     1832.66    205.30 o 
  -7   1  11     1011.39     1096.98    181.30 o 
  -6   1  11      143.33       11.96    142.81 o 
  -5   1  11     1091.91      829.26    180.84 o 
  -4   1  11     1113.03     1181.35    170.99 o 
  -3   1  11     1889.42     1746.30    176.50 o 
  -2   1  11     1069.52      890.76    136.54 o 
  -1   1  11     3178.49     3020.15    201.16 o 
   0   1  11     2332.19     2297.63    263.00 o 
   1   1  11      346.86      431.96    299.12 o 
   2   1  11     2701.39     7312.89   3653.64 o 
   3   1  11     1405.88     1186.55    335.75 o 
   4   1  11      559.03      440.20    330.86 o 
   5   1  11        8.87      155.99    356.65 o 
   6   1  11      142.95      370.34    283.61 o 
   7   1  11     2169.10     2376.16    379.12 o 
   8   1  11        0.52      -68.20    319.22 o 
   9   1  11      508.17      880.35    230.31 o 
 -10   2  11       34.91      201.29    165.66 o 
  -9   2  11      321.70      286.59    182.72 o 
  -8   2  11      666.58      662.32    202.29 o 
  -7   2  11        0.18       69.87    137.69 o 
  -6   2  11     3341.94     3429.42    235.21 o 
  -5   2  11       31.12       16.36    138.60 o 
  -4   2  11     2265.25     2276.51    199.82 o 
  -3   2  11      167.22      227.16    139.65 o 
  -2   2  11     2800.67     2784.85    204.15 o 
  -1   2  11     4229.37     4587.13    316.86 o 
   0   2  11      472.16      518.61    167.30 o 
   1   2  11     1266.14     1338.34    286.04 o 
   2   2  11      725.97      679.67    298.40 o 
   3   2  11     1957.68     2324.07    381.74 o 
   4   2  11     1342.54     1245.25    305.27 o 
   5   2  11      971.13     1327.75    351.38 o 
   6   2  11     3882.08     4246.46    497.23 o 
   7   2  11      267.26      572.63    325.54 o 
   8   2  11     2155.33     2531.74    433.66 o 
   9   2  11      139.93      385.51    224.07 o 
 -10   3  11     2110.47     2684.46    387.50 o 
  -9   3  11      124.86      225.52    175.89 o 
  -8   3  11      276.91      316.32    188.84 o 
  -7   3  11       63.07      103.42    173.45 o 
  -6   3  11      247.59      499.79    135.15 o 
  -5   3  11        4.06      -25.52    115.92 o 
  -4   3  11     1240.70     1281.13    160.86 o 
  -3   3  11      744.08      894.10    180.90 o 
  -2   3  11     5470.78     5440.10    260.15 o 
  -1   3  11      444.34      410.31    161.35 o 
   0   3  11     2712.41     2846.36    226.33 o 
   1   3  11        1.00     -115.19    186.17 o 
   2   3  11     2839.30     2860.21    386.52 o 
   3   3  11        3.89      -33.75    321.74 o 
   4   3  11     7143.43     8040.86    514.99 o 
   5   3  11      344.44      331.21    302.60 o 
   6   3  11      107.03     -170.50    333.92 o 
   7   3  11       39.74     -152.61    270.57 o 
   8   3  11      315.94      454.16    362.67 o 
   9   3  11       25.19       22.25    147.32 o 
 -10   4  11        0.56      212.16    260.85 o 
  -9   4  11      480.09      771.65    304.67 o 
  -8   4  11     1279.89     1157.40    227.06 o 
  -7   4  11       46.07       31.46    172.81 o 
  -6   4  11     3083.65     3020.00    273.25 o 
  -5   4  11     1410.76     1332.98    213.19 o 
  -4   4  11     7130.58     6698.88    372.91 o 
  -3   4  11     2204.77     2446.45    230.14 o 
  -2   4  11     1976.55     2065.08    276.32 o 
  -1   4  11     2278.34     2131.30    311.41 o 
   0   4  11      502.01      422.41    154.32 o 
   1   4  11      240.10      158.10    193.20 o 
   2   4  11       14.34       -4.87    258.52 o 
   3   4  11        8.92     -258.36    274.07 o 
   4   4  11      285.56      196.57    254.80 o 
   5   4  11      587.78      592.84    343.06 o 
   6   4  11     4042.85     4532.98    582.54 o 
   7   4  11      249.69       38.40    267.12 o 
   8   4  11     1292.32     1213.75    327.25 o 
   9   4  11       13.07       43.19    152.51 o 
  -9   5  11      427.79      178.50    263.01 o 
  -8   5  11     1364.81     1322.17    313.90 o 
  -7   5  11     1194.56     1375.21    220.04 o 
  -6   5  11      890.97      731.26    193.52 o 
  -5   5  11     1698.98     1736.80    247.32 o 
  -4   5  11      385.33      306.77    181.87 o 
  -3   5  11     1100.55      993.26    219.87 o 
  -2   5  11       34.51       53.96    189.87 o 
  -1   5  11       88.14      -20.80    179.26 o 
   0   5  11     1478.33     1608.91    186.14 o 
   1   5  11       74.96       23.34    158.99 o 
   2   5  11     2779.66     3137.23    278.84 o 
   3   5  11       63.21      -17.41    321.62 o 
   4   5  11      152.14      283.48    259.82 o 
   5   5  11     1704.46     1830.55    354.59 o 
   6   5  11      258.28      338.20    273.63 o 
   7   5  11     1280.45     1453.34    373.70 o 
   8   5  11        1.80      -62.05    180.51 o 
   9   5  11       78.65       90.16    182.16 o 
  -9   6  11     1441.10     1204.40    308.49 o 
  -8   6  11       40.70       52.11    249.47 o 
  -7   6  11     1007.32     1448.87    349.86 o 
  -6   6  11      985.49     1031.67    231.50 o 
  -5   6  11      227.06      200.62    222.07 o 
  -4   6  11        0.47       42.42    233.08 o 
  -3   6  11     1212.83      964.21    274.78 o 
  -2   6  11       72.08      127.34    172.28 o 
  -1   6  11     1638.56     1823.47    263.85 o 
   0   6  11      595.49      679.59    167.99 o 
   1   6  11     6536.03     6548.92    252.68 o 
   2   6  11      255.24      277.37    159.48 o 
   3   6  11     1085.75     1120.06    322.04 o 
   4   6  11      289.22      234.77    256.78 o 
   5   6  11       66.26      241.82    240.11 o 
   6   6  11        0.85      346.56    335.96 o 
   7   6  11       52.24      192.41    233.18 o 
   8   6  11      343.75      381.86    220.66 o 
  -8   7  11      230.29      453.62    380.23 o 
  -7   7  11     1828.49     1633.36    318.72 o 
  -6   7  11       29.52      106.60    321.74 o 
  -5   7  11     2550.82     2082.24    340.83 o 
  -4   7  11      133.51      227.68    250.29 o 
  -3   7  11     1082.90      780.94    290.52 o 
  -2   7  11      101.86      424.58    245.00 o 
  -1   7  11     1289.36     1398.38    193.75 o 
   0   7  11      322.62      249.06    150.80 o 
   1   7  11      865.03      824.55    161.69 o 
   2   7  11     1237.28     1389.10    210.88 o 
   3   7  11     2430.18     2893.72    315.50 o 
   4   7  11        6.03       95.69    232.19 o 
   5   7  11     1203.18      958.84    344.23 o 
   6   7  11        3.19      -23.04    245.94 o 
   7   7  11     1158.10     1255.76    259.44 o 
   8   7  11        1.32       95.02    229.11 o 
  -8   8  11      255.39      357.13    251.35 o 
  -7   8  11       94.63      134.89    250.60 o 
  -6   8  11     1190.34     1270.74    300.89 o 
  -5   8  11      303.15      406.20    263.23 o 
  -4   8  11      836.50      666.51    280.87 o 
  -3   8  11      510.24      501.99    229.21 o 
  -2   8  11      502.21      523.35    296.36 o 
  -1   8  11     1409.51     1402.40    259.50 o 
   0   8  11      804.75      629.66    161.26 o 
   1   8  11     2629.71     2567.42    213.34 o 
   2   8  11     1075.57     1157.92    254.53 o 
   3   8  11     1132.93     1118.47    244.94 o 
   4   8  11      144.84      177.78    252.95 o 
   5   8  11      649.22      430.45    313.45 o 
   6   8  11      164.70      126.74    472.85 o 
   7   8  11        8.59       33.94    280.30 o 
  -7   9  11        9.14       26.40    215.42 o 
  -6   9  11       20.89      312.23    265.86 o 
  -5   9  11       16.98     -131.10    209.93 o 
  -4   9  11        6.54     -110.77    233.46 o 
  -3   9  11     1778.37     1634.26    286.04 o 
  -2   9  11     1265.97     1257.31    304.93 o 
  -1   9  11      223.08      206.42    206.71 o 
   0   9  11     2119.94     2287.63    229.66 o 
   1   9  11       10.19       77.79    200.40 o 
   2   9  11     1250.77     1394.67    215.45 o 
   3   9  11      105.17      107.79    195.51 o 
   4   9  11     1217.04     1292.17    261.36 o 
   5   9  11     1325.16     1272.79    352.70 o 
   6   9  11       20.15       83.77    255.24 o 
  -6  10  11       79.94      154.82    235.20 o 
  -5  10  11        1.42      181.81    244.39 o 
  -4  10  11     2040.69     2237.95    365.61 o 
  -3  10  11       61.46      115.08    272.25 o 
  -2  10  11      921.29      648.04    305.71 o 
  -1  10  11      204.34      397.42    210.46 o 
   0  10  11       94.21       38.22    203.28 o 
   1  10  11       91.41      262.67    214.53 o 
   2  10  11      122.95       90.68    199.81 o 
   3  10  11       74.66      131.74    210.33 o 
   4  10  11      402.28      375.91    301.48 o 
   5  10  11        0.96      164.51    266.86 o 
  -5  11  11      187.83      282.19    246.44 o 
  -4  11  11      178.98      234.02    235.95 o 
  -3  11  11     1080.34     1321.15    297.43 o 
  -2  11  11      227.40      151.12    222.07 o 
  -1  11  11        0.05     -193.60    240.11 o 
   0  11  11     1408.98     1338.39    248.44 o 
   1  11  11      186.99       87.98    251.69 o 
   2  11  11      402.04      686.43    262.19 o 
   3  11  11       26.30     -287.61    492.35 o 
   4  11  11      243.33      148.56    351.84 o 
  -3  12  11       31.51      -19.50    302.24 o 
  -2  12  11        6.16       97.96    265.63 o 
  -1  12  11      127.82       41.14    297.79 o 
   0  12  11      940.77      953.37    293.65 o 
   1  12  11     1260.32     1121.65    345.50 o 
   2  12  11      142.68     -126.74    399.73 o 
  -8   0  12      548.06      611.08    329.05 o 
  -6   0  12      961.86      757.13    260.88 o 
  -4   0  12     2734.81     2821.04    255.75 o 
  -2   0  12     1402.43     1814.41    264.13 o 
   0   0  12     1207.65     1525.32    301.48 o 
   2   0  12     7838.34     7502.28    779.96 o 
   4   0  12       31.28     -287.61    477.73 o 
   6   0  12      152.80      331.48    448.48 o 
   8   0  12       20.04      -73.12    428.98 o 
  -9   1  12        0.05      -87.67    146.13 o 
  -8   1  12     2138.80     2205.62    258.11 o 
  -7   1  12      318.10      213.39    161.85 o 
  -6   1  12      438.95      580.86    166.39 o 
  -5   1  12     1080.40     1283.32    171.53 o 
  -4   1  12     1294.54     1434.43    180.50 o 
  -3   1  12     3339.81     3537.16    209.44 o 
  -2   1  12      216.55       72.24    145.63 o 
  -1   1  12      130.12       46.34    147.44 o 
   0   1  12      206.12      166.88    198.63 o 
   1   1  12     4039.87     3977.33    460.09 o 
   2   1  12     1830.00     1885.05    333.85 o 
   3   1  12      924.72      790.75    289.42 o 
   4   1  12     1748.41     1725.40    352.38 o 
   5   1  12     1293.03      936.79    321.95 o 
   6   1  12     5165.49     5514.01    882.33 o 
   7   1  12       31.23     -390.14    260.09 o 
   8   1  12      574.03      300.02    348.88 o 
   9   1  12       29.83      -41.17    284.55 o 
  -9   2  12      519.00      339.46    179.44 o 
  -8   2  12       87.03      187.52    176.64 o 
  -7   2  12     1441.29     1364.33    230.61 o 
  -6   2  12      353.65      479.00    140.57 o 
  -5   2  12     5276.00     5268.83    264.02 o 
  -4   2  12      902.98      843.16    148.21 o 
  -3   2  12       17.07       63.85    155.58 o 
  -2   2  12     2236.22     2256.14    232.75 o 
  -1   2  12       13.59      -51.83    152.57 o 
   0   2  12     1873.46     2038.15    293.11 o 
   1   2  12        7.04     -211.60    196.43 o 
   2   2  12      135.00      550.03    328.85 o 
   3   2  12     3004.89     3082.87    487.48 o 
   4   2  12      560.30      428.05    272.05 o 
   5   2  12     1606.24     1670.24    347.94 o 
   6   2  12        0.65       79.77    373.89 o 
   7   2  12      430.27      326.93    314.71 o 
   8   2  12      869.33      717.33    355.92 o 
   9   2  12      490.40      653.74    370.57 o 
  -9   3  12      539.28      558.12    211.42 o 
  -8   3  12      362.60      354.76    172.16 o 
  -7   3  12       65.55      211.14    172.62 o 
  -6   3  12        9.78       78.78    163.70 o 
  -5   3  12       13.41       36.27    133.78 o 
  -4   3  12      931.02      840.94    176.27 o 
  -3   3  12     2505.83     2652.52    230.03 o 
  -2   3  12      158.73       35.54    187.53 o 
  -1   3  12     6657.27     7386.11    375.73 o 
   0   3  12      211.99      357.27    205.46 o 
   1   3  12     3043.44     2865.05    297.98 o 
   2   3  12      177.88      436.00    296.03 o 
   3   3  12      233.12      210.38    293.92 o 
   4   3  12        4.61       22.48    300.42 o 
   5   3  12      343.03      599.26    321.95 o 
   6   3  12      230.39      248.81    380.32 o 
   7   3  12     1227.33     1405.33    372.08 o 
   8   3  12        6.81       81.92    326.61 o 
  -9   4  12      464.14      644.07    249.86 o 
  -8   4  12       58.93      148.20    194.92 o 
  -7   4  12     1960.65     1732.06    274.38 o 
  -6   4  12      121.75      128.57    195.76 o 
  -5   4  12     2504.08     2108.72    255.84 o 
  -4   4  12      278.44       42.02    147.79 o 
  -3   4  12     1419.54     1940.40    422.89 o 
  -2   4  12      640.65      632.02    185.74 o 
  -1   4  12       41.00      119.83    162.71 o 
   0   4  12      221.14      198.05    151.73 o 
   1   4  12     1803.86     1950.78    253.64 o 
   2   4  12       34.18      279.99    283.15 o 
   3   4  12      135.39      307.62    326.59 o 
   4   4  12      138.94      242.30    297.50 o 
   5   4  12     1342.23      986.02    366.23 o 
   6   4  12        0.36      -82.37    351.19 o 
   7   4  12     1179.27     1402.39    370.55 o 
   8   4  12      427.00      586.27    307.42 o 
  -9   5  12       36.19      455.81    277.38 o 
  -8   5  12     1665.24     1521.09    342.65 o 
  -7   5  12       84.71       85.82    189.98 o 
  -6   5  12      537.24      443.85    177.11 o 
  -5   5  12      416.08      395.67    202.32 o 
  -4   5  12      283.99      494.60    268.80 o 
  -3   5  12     3147.00     3421.87    317.04 o 
  -2   5  12      388.27      320.87    174.09 o 
  -1   5  12      283.59      369.72    169.32 o 
   0   5  12     1141.14     1944.76    572.66 o 
   1   5  12     2540.14     2644.09    279.96 o 
   2   5  12     1005.33     1133.75    233.93 o 
   3   5  12      474.89      305.74    330.70 o 
   4   5  12     1203.34      818.44    318.55 o 
   5   5  12      139.86      186.92    257.37 o 
   6   5  12     1949.77     2073.50    368.83 o 
   7   5  12       13.52     -252.15    251.56 o 
   8   5  12      163.19      234.20    236.46 o 
  -8   6  12      285.95       21.39    244.68 o 
  -7   6  12       48.18      211.79    287.61 o 
  -6   6  12        2.07      107.11    173.26 o 
  -5   6  12      113.16       52.21    212.96 o 
  -4   6  12     2646.52     2253.67    570.35 o 
  -3   6  12       60.07      516.25    261.90 o 
  -2   6  12     2165.45     2088.52    234.40 o 
  -1   6  12       44.85       95.46    161.34 o 
   0   6  12     2650.76     2640.31    242.89 o 
   1   6  12      608.38      619.11    173.69 o 
   2   6  12     2034.63     2350.41    219.86 o 
   3   6  12      226.43     -121.62    235.95 o 
   4   6  12       76.16       98.36    289.38 o 
   5   6  12      347.30        6.04    270.12 o 
   6   6  12      301.82      416.26    321.62 o 
   7   6  12        0.33      -94.41    409.48 o 
  -8   7  12      516.70      488.27    253.33 o 
  -7   7  12       64.53       69.60    241.08 o 
  -6   7  12     2311.39     2643.02    384.33 o 
  -5   7  12        6.05       23.16    206.73 o 
  -4   7  12      823.29      954.05    287.44 o 
  -3   7  12      206.51      327.01    271.27 o 
  -2   7  12       14.49      395.20    289.30 o 
  -1   7  12        1.64      106.61    166.36 o 
   0   7  12        0.57      -54.34    139.08 o 
   1   7  12      114.40       48.16    149.35 o 
   2   7  12     1077.86     1273.65    225.62 o 
   3   7  12      285.48      451.25    239.69 o 
   4   7  12     3130.00     3215.93    553.29 o 
   5   7  12       55.16     -183.47    227.19 o 
   6   7  12      582.12      136.39    385.11 o 
   7   7  12       55.53     -240.19    265.83 o 
  -7   8  12      478.41      533.20    326.61 o 
  -6   8  12       49.10       39.57    218.70 o 
  -5   8  12     1631.20     1867.03    337.14 o 
  -4   8  12        6.38       26.08    227.91 o 
  -3   8  12      208.02      398.79    261.17 o 
  -2   8  12     1868.53     1938.90    330.38 o 
  -1   8  12        0.01      148.63    199.84 o 
   0   8  12     1761.90     2266.94    224.02 o 
   1   8  12      105.50      -61.30    147.56 o 
   2   8  12        0.99     -163.21    217.48 o 
   3   8  12     1305.71     2404.97    742.65 o 
   4   8  12      163.58      403.28    279.88 o 
   5   8  12      606.38      814.75    277.38 o 
   6   8  12      157.38      -44.85    273.63 o 
  -6   9  12        1.23      -15.05    228.16 o 
  -5   9  12       58.05      596.33    453.35 o 
  -4   9  12      312.29      402.54    292.49 o 
  -3   9  12      732.44      424.66    331.48 o 
  -2   9  12      307.47      536.73    295.65 o 
  -1   9  12     1679.64     1684.92    314.41 o 
   0   9  12      180.48      111.02    158.19 o 
   1   9  12      701.44      749.85    223.28 o 
   2   9  12        1.26       32.70    336.32 o 
   3   9  12      401.19      426.66    268.81 o 
   4   9  12      296.72      403.35    212.98 o 
   5   9  12       44.42       16.77    263.24 o 
  -5  10  12       97.26      185.24    424.11 o 
  -4  10  12       64.18      165.32    279.02 o 
  -3  10  12      847.71      974.62    355.86 o 
  -2  10  12      140.92      365.61    230.95 o 
  -1  10  12       72.10      477.73    336.36 o 
   0  10  12      240.34      231.61    202.95 o 
   1  10  12      934.66      789.70    348.14 o 
   2  10  12      284.30       87.75    262.00 o 
   3  10  12      357.62      188.98    212.58 o 
   4  10  12        1.77      -26.61    273.89 o 
  -3  11  12      644.10      560.63    285.85 o 
  -2  11  12      272.17      487.48    341.23 o 
   0  11  12       82.09      250.03    184.63 o 
   1  11  12      222.22      182.98    206.19 o 
   2  11  12        7.78     -111.09    268.27 o 
   3  11  12      176.13     -472.85    511.85 o 
  -9   0  13       50.14      -24.37    346.11 o 
  -7   0  13        4.86      114.73    213.77 o 
  -5   0  13       13.97       99.07    171.37 o 
  -3   0  13     8892.85     9545.88    447.30 o 
  -1   0  13      748.54      461.51    260.85 o 
   1   0  13      510.69      268.11    365.61 o 
   3   0  13      288.60      297.36    443.60 o 
   5   0  13     2378.51     2422.76    555.72 o 
   7   0  13     1473.83     1335.69    502.10 o 
  -9   1  13     1997.92     2088.60    311.64 o 
  -8   1  13       52.46       -9.45    155.12 o 
  -7   1  13      929.75     1150.19    197.48 o 
  -6   1  13        1.22      142.59    147.29 o 
  -5   1  13      190.42      195.16    139.72 o 
  -4   1  13     2593.72     2475.55    186.85 o 
  -3   1  13      123.96      143.46    125.50 o 
  -2   1  13      659.33      663.74    155.02 o 
  -1   1  13      449.09      512.18    187.40 o 
   0   1  13      114.71       53.66    192.04 o 
   1   1  13     1106.98     1203.66    327.48 o 
   2   1  13      666.05      689.78    368.05 o 
   3   1  13     3393.57     3488.20    436.03 o 
   4   1  13       19.42      202.29    301.67 o 
   5   1  13     4845.62     5600.52    636.16 o 
   6   1  13     1021.42     1110.43    380.51 o 
   7   1  13       42.50     -153.45    340.79 o 
   8   1  13       14.93      152.90    415.09 o 
  -8   2  13      987.08     1099.19    218.23 o 
  -7   2  13      256.95      355.34    202.65 o 
  -6   2  13     1304.42     1405.46    165.19 o 
  -5   2  13      904.29      956.81    157.35 o 
  -4   2  13       26.76      159.21    128.40 o 
  -3   2  13      325.41      270.01    143.78 o 
  -2   2  13      271.72      251.36    147.77 o 
  -1   2  13     2591.45     2823.54    236.85 o 
   0   2  13      500.64      786.37    214.83 o 
   1   2  13       80.16      118.77    243.42 o 
   2   2  13     1182.51     1112.09    309.22 o 
   3   2  13      801.61      935.53    296.96 o 
   4   2  13      753.10      663.88    364.93 o 
   5   2  13      329.01      362.28    313.69 o 
   6   2  13      626.79      326.61    318.50 o 
   7   2  13      410.17      476.04    421.99 o 
   8   2  13       29.72       29.47    299.12 o 
  -8   3  13       17.48     -122.38    158.52 o 
  -7   3  13      159.84      133.51    172.37 o 
  -6   3  13     1682.26     1908.24    263.52 o 
  -5   3  13      129.58      367.65    141.54 o 
  -4   3  13     2301.72     2072.27    231.60 o 
  -3   3  13       52.61      -16.14    140.87 o 
  -2   3  13     1965.94     2170.92    250.49 o 
  -1   3  13      281.87      290.98    180.93 o 
   0   3  13     5048.72     5192.38    343.56 o 
   1   3  13      385.75      605.87    214.39 o 
   2   3  13        4.55      294.71    251.23 o 
   3   3  13      351.21      336.66    280.53 o 
   4   3  13      158.78      108.69    274.02 o 
   5   3  13       27.12     -211.41    291.27 o 
   6   3  13       49.46      117.70    298.03 o 
   7   3  13      136.03      291.26    313.69 o 
   8   3  13     1384.78     1277.19    383.57 o 
  -8   4  13     1365.39     1847.67    256.37 o 
  -7   4  13      526.61      740.35    218.40 o 
  -6   4  13      764.32      945.80    209.52 o 
  -5   4  13      314.81      136.32    176.34 o 
  -4   4  13       25.88       97.05    155.91 o 
  -3   4  13      133.66      190.72    191.24 o 
  -2   4  13       34.44       65.08    176.06 o 
  -1   4  13      854.55      830.83    184.26 o 
   0   4  13     1679.86     1687.96    220.30 o 
   1   4  13      128.88      496.87    375.64 o 
   2   4  13     3987.57     4455.33    809.21 o 
   3   4  13     1123.24     1225.46    343.54 o 
   4   4  13      100.56     -110.58    278.60 o 
   5   4  13        3.58     -125.77    283.92 o 
   6   4  13      758.68      846.39    354.79 o 
   7   4  13       58.74      253.19    305.27 o 
  -8   5  13        2.87      460.43    266.90 o 
  -7   5  13      989.18      902.99    222.55 o 
  -6   5  13       42.51       61.06    159.38 o 
  -5   5  13      248.36      231.83    195.53 o 
  -4   5  13     1887.05     2164.28    357.44 o 
  -3   5  13       22.21       15.49    177.97 o 
  -2   5  13      652.04      806.08    190.17 o 
  -1   5  13      151.21      412.40    179.56 o 
   0   5  13      540.71      585.94    191.76 o 
   1   5  13     2399.88     2696.93    420.81 o 
   2   5  13       65.34      224.80    256.78 o 
   3   5  13      968.54      784.84    282.65 o 
   4   5  13      275.52      115.81    315.71 o 
   5   5  13      906.91     1070.64    318.57 o 
   6   5  13      247.56      258.16    282.13 o 
   7   5  13      301.40      -65.87    367.09 o 
  -7   6  13       61.27       26.41    218.17 o 
  -6   6  13      377.05      457.07    256.42 o 
  -5   6  13      898.28      640.73    250.99 o 
  -4   6  13      168.02      218.34    253.34 o 
  -3   6  13     3277.02     3924.19    619.10 o 
  -2   6  13      515.61      400.13    205.83 o 
  -1   6  13      887.51      614.25    182.36 o 
   0   6  13       60.48      181.11    163.29 o 
   1   6  13      172.59      242.28    204.10 o 
   2   6  13       95.10        3.91    184.53 o 
   3   6  13       78.33     -279.69    239.40 o 
   4   6  13      560.06      263.24    272.31 o 
   5   6  13     1135.93      832.00    325.47 o 
   6   6  13        7.79     -400.41    266.94 o 
  -7   7  13      185.54      165.45    227.42 o 
  -6   7  13       14.12       29.25    213.71 o 
  -5   7  13      835.68      962.21    291.33 o 
  -4   7  13      806.89      922.93    313.02 o 
  -3   7  13       73.56     -150.61    199.84 o 
  -2   7  13       15.12      189.06    180.53 o 
  -1   7  13      397.63      562.28    198.46 o 
   0   7  13      187.92      173.62    175.62 o 
   1   7  13      480.71      539.65    210.80 o 
   2   7  13       75.25      806.85    444.70 o 
   3   7  13     1440.59     1682.60    342.65 o 
   4   7  13        0.45      -75.08    289.97 o 
   5   7  13      817.91     1136.12    337.32 o 
   6   7  13       35.13      -89.10    436.29 o 
  -6   8  13      473.77      394.32    258.85 o 
  -5   8  13      757.23      644.88    296.96 o 
  -4   8  13      214.51      -81.76    280.15 o 
  -3   8  13       77.81      273.09    236.43 o 
  -2   8  13      164.99      388.53    230.87 o 
  -1   8  13      993.60     1097.25    285.05 o 
   0   8  13      278.87      257.28    181.40 o 
   1   8  13      216.39       50.02    200.03 o 
   2   8  13      578.82      775.41    254.02 o 
   3   8  13       51.21       20.04    289.30 o 
   4   8  13     1059.85      950.58    355.04 o 
   5   8  13       40.63     -123.49    257.84 o 
  -5   9  13      130.73      350.02    233.71 o 
  -4   9  13     1024.06     1027.37    290.89 o 
  -3   9  13        0.54      -56.74    244.18 o 
  -2   9  13      921.96      826.71    338.80 o 
  -1   9  13       84.16      157.75    163.85 o 
   0   9  13     1582.75     1682.15    323.80 o 
   1   9  13      421.34      488.59    270.68 o 
   2   9  13      158.77       45.23    241.52 o 
   3   9  13        6.58      -52.36    206.52 o 
   4   9  13       14.41     -164.16    269.55 o 
  -3  10  13        0.31      616.27    319.70 o 
  -2  10  13       10.82      157.35    253.34 o 
  -1  10  13      140.91      582.12    292.76 o 
   0  10  13      587.49      877.58    285.22 o 
   1  10  13       41.04      327.58    302.24 o 
   2  10  13     1984.20     2333.85    667.84 o 
  -8   0  14     1420.05     1725.64    319.68 o 
  -6   0  14      536.69      772.45    231.74 o 
  -4   0  14     7238.17     7863.46    423.29 o 
  -2   0  14     2408.79     2195.26    333.55 o 
   0   0  14       52.13     -204.74    428.98 o 
   2   0  14      108.68      136.49    360.73 o 
   4   0  14      278.29      107.25    414.36 o 
   6   0  14     4187.19     4952.77    838.46 o 
  -8   1  14      539.96      538.29    205.48 o 
  -7   1  14      204.32      355.29    144.45 o 
  -6   1  14       27.27       47.61    136.55 o 
  -5   1  14       55.75      509.63    220.61 o 
  -4   1  14      605.62      700.61    150.54 o 
  -3   1  14      662.82      732.66    166.88 o 
  -2   1  14      932.11     1016.47    181.24 o 
  -1   1  14        1.97       -7.75    177.81 o 
   0   1  14     1581.89     1773.95    341.76 o 
   1   1  14      343.78      418.62    332.51 o 
   2   1  14     1356.47     1394.14    346.63 o 
   3   1  14      355.41      419.39    310.06 o 
   4   1  14     1848.67     1768.25    424.86 o 
   5   1  14      358.65       95.30    334.68 o 
   6   1  14      231.04      135.85    311.82 o 
   7   1  14      919.44      553.40    374.81 o 
  -8   2  14       15.69      217.79    199.54 o 
  -7   2  14       88.87      213.57    190.13 o 
  -6   2  14     1150.11     1414.75    211.10 o 
  -5   2  14      683.37      711.90    163.32 o 
  -4   2  14     2804.36     2640.32    218.97 o 
  -3   2  14       74.73      116.75    146.32 o 
  -2   2  14      109.27       56.73    147.26 o 
  -1   2  14     1889.62     2080.62    267.81 o 
   0   2  14      822.38      842.46    236.42 o 
   1   2  14     1348.68     1619.59    313.02 o 
   2   2  14      191.54       37.88    279.88 o 
   3   2  14      664.83      769.67    305.85 o 
   4   2  14      261.03      288.97    320.01 o 
   5   2  14     1117.15     1177.98    354.66 o 
   6   2  14       38.69     -271.77    326.57 o 
   7   2  14       80.53       56.81    404.61 o 
  -7   3  14      682.52      790.01    214.29 o 
  -6   3  14       28.17       54.75    176.87 o 
  -5   3  14     3344.77     3429.23    314.39 o 
  -4   3  14       14.83      166.30    150.54 o 
  -3   3  14      151.23      301.71    167.75 o 
  -2   3  14       59.81      305.82    186.58 o 
  -1   3  14      738.26      763.39    181.54 o 
   0   3  14      112.58       60.64    177.10 o 
   1   3  14      152.22      108.22    308.17 o 
   2   3  14      507.88      370.81    298.50 o 
   3   3  14     1615.06     1572.50    563.04 o 
   4   3  14       65.97       33.36    274.15 o 
   5   3  14      660.34      574.78    322.28 o 
   6   3  14       99.45      -58.40    349.92 o 
   7   3  14      471.14      590.73    429.06 o 
  -7   4  14      514.11      599.37    222.09 o 
  -6   4  14      645.61      775.95    209.10 o 
  -5   4  14       34.98       62.61    160.56 o 
  -4   4  14       40.71      -26.17    171.50 o 
  -3   4  14      213.67      136.82    153.73 o 
  -2   4  14       34.30       36.18    156.29 o 
  -1   4  14      652.27      626.72    167.03 o 
   0   4  14      107.93        6.99    181.27 o 
   1   4  14     4831.62     5084.11    396.54 o 
   2   4  14        4.78     -137.29    337.33 o 
   3   4  14      858.39      787.40    311.82 o 
   4   4  14      790.84      667.68    404.61 o 
   5   4  14      317.50       69.97    320.62 o 
   6   4  14      189.52      159.38    313.54 o 
  -7   5  14      243.88      272.46    191.23 o 
  -6   5  14      188.02       57.75    184.65 o 
  -5   5  14      120.54       60.43    248.18 o 
  -4   5  14      373.45      346.61    262.30 o 
  -3   5  14     1480.60     1827.76    274.38 o 
  -2   5  14      324.35      322.15    183.36 o 
  -1   5  14       26.90       88.66    169.96 o 
   0   5  14      478.05      481.67    181.77 o 
   1   5  14      779.30      872.82    326.26 o 
   2   5  14     1165.95      954.30    416.79 o 
   3   5  14       56.08      -65.72    303.12 o 
   4   5  14      195.10      221.54    358.04 o 
   5   5  14      568.29      420.27    310.17 o 
   6   5  14       32.90     -275.15    326.61 o 
  -6   6  14      352.86      719.23    281.09 o 
  -5   6  14      178.56       58.89    255.16 o 
  -4   6  14     1418.50     1560.09    458.23 o 
  -3   6  14       69.93      160.57    200.26 o 
  -2   6  14     1994.64     1737.06    435.86 o 
  -1   6  14      460.09      513.63    191.42 o 
   0   6  14        0.98      -31.45    185.51 o 
   1   6  14      144.14       26.62    178.38 o 
   2   6  14       62.94      119.43    314.42 o 
   3   6  14       26.48     -146.51    320.51 o 
   4   6  14      477.06      293.07    297.75 o 
   5   6  14      141.94      351.97    365.64 o 
  -5   7  14       26.38       18.91    283.98 o 
  -4   7  14        7.64     -109.95    228.39 o 
  -3   7  14      199.13      100.07    241.59 o 
  -2   7  14      668.76      994.84    231.60 o 
  -1   7  14       22.09      157.90    181.32 o 
   0   7  14     1006.49     1228.69    212.34 o 
   1   7  14       57.90      278.96    205.17 o 
   2   7  14      474.80      672.46    294.70 o 
   3   7  14       35.16      -85.31    337.80 o 
   4   7  14      757.11     1410.45    342.65 o 
  -4   8  14       32.83      348.84    238.66 o 
  -3   8  14        0.13       59.04    243.62 o 
  -2   8  14       35.03      435.99    313.03 o 
  -1   8  14     1256.54     1475.81    232.14 o 
   0   8  14      472.25      443.04    182.91 o 
   1   8  14      136.53     -121.87    326.61 o 
   2   8  14        4.81      173.74    292.81 o 
   3   8  14      448.97       96.78    353.20 o 
  -3   9  14      654.57    14451.99  11038.93 o 
  -2   9  14        0.04      267.32    217.34 o 
  -1   9  14      320.36      397.10    206.03 o 
   0   9  14       10.77      292.49    252.50 o 
   1   9  14       63.45      716.59    467.98 o 
   2   9  14      186.50      833.59    516.73 o 
  -7   0  15     2118.28     2343.12    275.79 o 
  -5   0  15     2080.25     1902.18    252.13 o 
  -3   0  15        2.84      -43.33    228.39 o 
  -1   0  15       77.08       78.00    360.73 o 
   1   0  15     1632.38     1735.42    477.73 o 
   3   0  15      721.79      794.59    414.36 o 
   5   0  15      507.68      341.23    482.60 o 
  -6   1  15      137.24      376.62    132.11 o 
  -5   1  15     1523.56     1442.45    165.00 o 
  -4   1  15       44.57       10.15    151.19 o 
  -3   1  15      479.39      765.93    171.84 o 
  -2   1  15      570.47      924.43    193.50 o 
  -1   1  15     1757.45     2062.94    280.14 o 
   0   1  15      156.62      308.15    304.35 o 
   1   1  15     1540.50     1707.23    370.55 o 
   2   1  15      479.86      143.94    290.34 o 
   3   1  15      343.13      363.04    304.62 o 
   4   1  15      437.86      952.14    354.84 o 
   5   1  15        0.18      134.86    353.71 o 
   6   1  15      549.42      611.44    577.66 o 
  -6   2  15       10.26      215.05    172.10 o 
  -5   2  15     1349.96     1563.20    192.31 o 
  -4   2  15      151.07      243.16    130.58 o 
  -3   2  15      113.71      101.31    165.79 o 
  -2   2  15     1051.85     1277.85    229.73 o 
  -1   2  15        8.77       -6.38    202.39 o 
   0   2  15     1776.61     1973.73    291.67 o 
   1   2  15       82.79       71.74    261.22 o 
   2   2  15      245.62      218.13    283.86 o 
   3   2  15      805.19      734.00    327.58 o 
   4   2  15       16.82     -199.73    251.56 o 
   5   2  15      565.60      316.64    376.87 o 
   6   2  15      317.60      294.44    416.91 o 
  -6   3  15     1620.48     1559.91    246.89 o 
  -5   3  15        0.59      230.33    175.90 o 
  -4   3  15     1896.00     2119.14    204.15 o 
  -3   3  15      104.00      221.51    181.05 o 
  -2   3  15       37.23      163.90    165.78 o 
  -1   3  15       47.77      -82.00    209.26 o 
   0   3  15       13.17      128.69    189.32 o 
   1   3  15        3.81      -12.93    313.54 o 
   2   3  15      436.46      551.70    319.70 o 
   3   3  15       77.01      -77.48    313.37 o 
   4   3  15     2816.34     2951.92    419.01 o 
   5   3  15      527.41       73.12    303.33 o 
  -6   4  15        9.47      128.04    207.15 o 
  -5   4  15      603.95      583.32    168.30 o 
  -4   4  15      518.20      748.68    220.87 o 
  -3   4  15       94.07      252.27    197.36 o 
  -2   4  15     1509.97     1557.66    235.35 o 
  -1   4  15       23.43      152.43    174.76 o 
   0   4  15     1504.22     1860.50    270.82 o 
   1   4  15       19.84       61.83    285.38 o 
   2   4  15      709.79     1159.52    335.96 o 
   3   4  15      495.86      600.06    311.82 o 
   4   4  15       60.59     -153.60    267.12 o 
   5   4  15       55.05      -87.75    289.55 o 
  -5   5  15      236.93      322.19    254.71 o 
  -4   5  15      269.81      478.85    330.65 o 
  -3   5  15      529.98      685.97    210.30 o 
  -2   5  15      500.90      659.78    179.74 o 
  -1   5  15      312.91      333.17    173.14 o 
   0   5  15      222.64      437.61    233.11 o 
   1   5  15      757.68     1183.44    265.50 o 
   2   5  15      155.04      -79.71    341.92 o 
   3   5  15      231.21      135.29    361.88 o 
   4   5  15      121.11     -411.83    292.76 o 
  -4   6  15       30.68      246.92    235.97 o 
  -3   6  15      847.21     1259.71    247.93 o 
  -2   6  15       23.97      172.43    163.95 o 
  -1   6  15      203.46      288.30    168.38 o 
   0   6  15      667.37      468.24    220.04 o 
   1   6  15     1028.53      989.82    265.68 o 
   2   6  15       29.65     -324.99    288.11 o 
   3   6  15      570.65      699.03    311.94 o 
   4   6  15       31.87      144.08    319.16 o 
  -3   7  15      403.09      477.92    235.50 o 
  -2   7  15      218.03      275.52    171.30 o 
  -1   7  15     1228.77     1764.26    262.00 o 
   0   7  15       17.72       59.52    190.50 o 
   1   7  15      955.77     1207.37    270.56 o 
   2   7  15      253.95     -156.35    253.88 o 
  -1   8  15       19.64      180.79    185.82 o 
   0   8  15      711.78      966.08    226.70 o 
  -4   0  16      262.53      471.83    229.11 o 
  -2   0  16        4.17       61.51    255.95 o 
   0   0  16      911.03     1009.08    443.60 o 
   2   0  16     3012.05     3314.85    643.47 o 
   4   0  16      317.97      170.62    424.11 o 
  -5   1  16       12.02      163.63    135.43 o 
  -4   1  16     1005.53     1200.11    190.98 o 
  -3   1  16       96.81       45.24    157.78 o 
  -2   1  16      904.35     1040.03    242.93 o 
  -1   1  16       19.80      -88.92    186.10 o 
   0   1  16      812.42     1004.20    329.63 o 
   1   1  16      521.95      367.00    296.54 o 
   2   1  16        0.54     -241.75    233.84 o 
   3   1  16       82.58       47.33    309.81 o 
   4   1  16       47.85     -150.14    389.98 o 
  -5   2  16      438.24      606.48    162.95 o 
  -4   2  16        6.06      166.58    145.16 o 
  -3   2  16      734.67      945.25    204.50 o 
  -2   2  16      136.62      286.61    209.71 o 
  -1   2  16      610.20      856.29    231.76 o 
   0   2  16      525.41      476.79    287.07 o 
   1   2  16      106.01     -214.88    232.50 o 
   2   2  16       29.82      286.43    283.98 o 
   3   2  16       71.00       77.74    289.42 o 
   4   2  16      786.09      781.39    335.01 o 
  -4   3  16      101.08      149.33    141.80 o 
  -3   3  16       10.33       72.57    166.77 o 
  -2   3  16        1.41      -16.65    149.78 o 
  -1   3  16     1058.64     1237.63    299.76 o 
   0   3  16        6.90      -41.10    275.18 o 
   1   3  16       98.87      178.42    267.12 o 
   2   3  16       35.03      -53.29    288.41 o 
   3   3  16      803.26      974.96    341.25 o 
   4   3  16       48.77        9.86    294.94 o 
  -4   4  16      569.68      654.70    259.82 o 
  -3   4  16     1350.99     1518.77    272.33 o 
  -2   4  16       85.68       62.40    161.61 o 
  -1   4  16     1375.10     1448.37    262.18 o 
   0   4  16       82.96      129.01    216.05 o 
   1   4  16       68.64      154.22    348.84 o 
   2   4  16        1.60      -18.84    315.71 o 
   3   4  16        9.51       69.07    329.05 o 
  -3   5  16       16.73      -26.75    136.05 o 
  -2   5  16     1146.55     1395.39    313.39 o 
  -1   5  16       84.06       79.26    238.07 o 
   0   5  16       82.87      -62.81    191.54 o 
   1   5  16      319.60      153.19    318.55 o 
   2   5  16      111.17       70.32    276.92 o 
  -1   6  16      143.14      189.43    201.04 o 
   0   6  16      634.77      580.23    239.40 o 
  -1   0  17      320.63      307.11    375.36 o 
   1   0  17      845.36     1013.95    565.47 o 
  -2   1  17       86.29       62.47    204.29 o 
  -1   1  17       90.32      180.37    292.49 o 
   0   1  17      109.20        0.82    291.60 o 
   1   1  17      155.44     -349.85    250.99 o 
  -2   2  17      266.70      335.50    246.20 o 
  -1   2  17      469.74      628.57    231.72 o 
   0   2  17       21.72       12.71    283.44 o 
   1   2  17       80.71     -142.72    256.42 o 
                                                 
